# Supplementary material for: Protein Dynamics Associated with Failed and Rescued Learning in the Ts65Dn Mouse Model of Down Syndrome
Source: PLoS One. 2015 Mar 20;10(3):e0119491. doi: 10.1371/journal.pone.0119491 (PMC4368539; doi:10.1371/journal.pone.0119491)
Supplement: S3 Table — (XLS) [file pone.0119491.s003.xls]

## Sheet: HP_Nuc
Percent difference/change in protein levels in hippocampus, nuclear fraction
Yellow highlighting indicates significant differences or changes, Bonferroni p<0.0006
NL, normal learning, c-CS-sal vs. c-SC-sal
FL, failed learning, t-CS-sal vs. t-SC-sal
B, initial conditions, baseline, t-SC-sal vs. c-SC-sal
RL, rescued learning, t-CS-mem vs. t-SC-mem
B-tm, initial conditions, trisomy, t-SC-mem vs. t-SC-sal
B-tm-cs, initial conditions, trisomy-control, t-SC-mem vs c-SC-sal
RL vs. NL, endpoint rescued vs. normal, t-CS-mem vs. c-CS-sal
B-cm, initial conditions, control, c-SC-mem vs. c-SC-sal
RL vs. FL, endpoint rescued vs. failed, t-CS-mem vs. t-CS-sal
	NL			FL			B			RL			B-tm				B-tm-cs			RL vs. NL			B-cm			RL vs. FL
Protein	Normal	PValue	Error	Failed	PValue	Error	Baseline	PValue	Error	Rescued	PValue	Error	Ts SC mem vs. Ts SC sal	PValue	Error	Protein	Ts SC mem vs. C SC sal	PValue	Error	Ts CS mem vs. C CS sal	PValue	Error	C SC mem vs. C SC sal	PValue	Error	Ts CS mem vs. Ts CS sal	PValue	Error
AKT	0.0575076	0.0247972	0.0246765	-0.127732	1.76702e-08	0.0230991	0.154715	5.36453e-09	0.0233125	-0.110714	2.79223e-09	0.0187855	-0.0265923	0.24059	0.0228869	AKT	0.124008	4.3411e-11	0.0166495	-0.0547423	0.0219841	0.0243461	0.0138395	0.583978	0.0250551	-0.00763252	0.685843	0.0189117
AMPKA	0.111483	0.000618722	0.0301222	-0.026848	0.204718	0.0213425	0.0553111	0.00508537	0.0188438	0.0405705	0.0701912	0.0217679	0.00333221	0.867388	0.0198836	AMPKA	0.0589524	0.00339083	0.0191905	-0.00860899	0.796399	0.0334369	-0.0346287	0.141443	0.023795	0.0731165	0.00309787	0.0233298
APP	0.0901355	0.0151729	0.0350702	-0.0819325	0.0068762	0.0310817	0.363695	1.44192e-20	0.0271965	0.0409296	0.268631	0.0360943	-0.0322256	0.183338	0.0244875	APP	0.319911	4.32896e-21	0.0245268	0.260173	1.2549e-06	0.0452946	0.143632	0.000713184	0.0385352	0.0969421	0.032497	0.0427244
ARC	0.0348413	0.0170524	0.0141717	-0.0605989	2.8248e-05	0.014356	0.0363504	0.0955737	0.0212452	-0.0411431	0.0928098	0.0247975	0.0632596	0.0121863	0.0241276	ARC	0.0909152	1.5988e-07	0.0157019	0.0186311	0.395985	0.0216697	-0.0210154	0.188314	0.0160442	0.0703673	0.000784455	0.0196859
BAD	-0.0086171	0.788862	0.0322516	-0.123393	1.75696e-05	0.0294362	0.0360185	0.194331	0.0271033	-0.0162465	0.606231	0.0316935	0.0617277	0.0295787	0.027227	BAD	0.101769	4.71874e-05	0.0230167	0.093765	0.0271521	0.0400703	-0.0221265	0.413749	0.0272725	0.193013	9.71059e-07	0.0340057
BAX	0.0798467	0.000200797	0.0200742	-0.0578631	0.0036797	0.0201195	0.0740686	0.00114982	0.0214225	-0.0147902	0.447186	0.0195387	-0.0263618	0.164277	0.0191	BAX	0.045745	0.00352325	0.015049	-0.045879	0.0560319	0.0243406	-0.0154941	0.361359	0.0170363	0.0180804	0.38271	0.0204455
BCL2	-0.0221392	0.499269	0.0330431	-0.185556	4.9236e-09	0.0325412	0.0936254	0.00474339	0.0310696	-0.0417497	0.174101	0.0311912	-0.0579115	0.0451999	0.0294995	BCL2	0.0302397	0.140759	0.0201021	0.00963855	0.821316	0.0423789	-0.0142398	0.555292	0.0242405	0.108474	0.00351286	0.0345199
BDNF	0.0353817	0.111363	0.0216908	-0.0594552	0.0016141	0.0189961	0.0128963	0.502051	0.0190284	-0.0752762	0.00562164	0.0277525	0.109005	7.0976e-05	0.0252043	BDNF	0.123378	9.25596e-06	0.025202	0.00346789	0.884941	0.0238724	-0.0341358	0.0941992	0.020573	0.090517	6.7108e-05	0.0209067
BRAF	0.593513	1.53673e-11	0.0644137	0.266737	2.06219e-06	0.0480909	0.289888	8.90904e-07	0.049774	0.406226	6.37752e-14	0.0413469	-0.098819	0.0700605	0.0569984	BRAF	0.162423	0.004611	0.0523274	0.0258686	0.652853	0.0566829	0.133495	0.000269334	0.0337147	0.00041544	0.990574	0.0351108
CAMKII	0.123209	5.84929e-06	0.0247799	0.00198346	0.955986	0.035849	0.127102	7.19956e-06	0.0257848	-0.124009	1.88153e-06	0.0268998	0.0667153	0.0319973	0.0298691	CAMKII	0.202297	3.57015e-11	0.0261101	-0.0620403	0.0152912	0.0261336	0.0909186	0.00164317	0.0272235	-0.0676604	0.0312345	0.0322771
CaNA	0.167168	3.01469e-10	0.0228536	0.197077	3.29738e-05	0.0418789	0.0229043	0.494923	0.0330845	0.227892	2.60944e-08	0.0347971	0.0237684	0.533256	0.037613	CaNA	0.047142	0.134006	0.0305743	0.101657	0.000528419	0.0272669	-0.0486088	0.0911725	0.0292728	0.0500177	0.21493	0.0391645
CASP3	0.0687206	0.0656384	0.0357987	-0.198222	1.52918e-08	0.0363865	0.200766	6.65985e-07	0.0347463	-0.0841609	0.00605506	0.031461	-0.00951143	0.765479	0.0319716	CASP3	0.189996	1.64629e-15	0.0191893	0.0200508	0.664066	0.0455975	0.136622	8.09529e-05	0.0312743	0.132506	0.000827898	0.0361913
CDK5	0.0512667	0.0104917	0.0192524	0.0472951	0.0113819	0.0179783	-0.0364809	0.0190317	0.0156227	0.0179494	0.506559	0.0267038	0.0892096	0.000651813	0.0244591	CDK5	0.0495454	0.0483114	0.0242587	0.0162943	0.448945	0.0212764	-0.108959	1.2665e-06	0.0224971	0.0586836	0.00437832	0.0195983
CFOS	0.0546403	0.0146374	0.0215007	-0.0939827	0.00013524	0.0250235	0.0665608	0.00576857	0.0229013	-0.0441563	0.0782255	0.0254248	0.0408824	0.099995	0.0241862	CFOS	0.110296	1.04448e-06	0.0204094	0.00628566	0.813327	0.0264772	-0.0519909	0.0173293	0.0220971	0.0987721	0.00049179	0.0262217
CREB	-0.0177593	0.545183	0.0295405	-0.0686082	0.0173455	0.0294581	-0.0179515	0.507874	0.0272709	-0.169104	7.76633e-08	0.0323556	0.195753	3.02721e-07	0.0330909	CREB	0.174143	1.26515e-06	0.0315842	-0.00666668	0.82361	0.0299429	-0.00846612	0.750132	0.0266305	0.0667067	0.0191192	0.0271527
CTNNB1	0.113049	3.23646e-07	0.0198784	-0.0140244	0.689394	0.0352522	0.0124871	0.686433	0.0306618	-0.0257014	0.523002	0.0406451	0.0978598	0.0170577	0.038635	CTNNB1	0.111518	0.00481641	0.0368599	-0.0146633	0.534842	0.0237327	-0.0633286	0.00307481	0.0216116	0.0848528	0.0276779	0.0364981
DYRK1A	0.0633211	0.182672	0.0458281	0.0302408	0.304085	0.028865	0.210448	6.13879e-10	0.0282475	-0.00471766	0.894209	0.0354849	0.0383749	0.244271	0.0321943	DYRK1A	0.256796	5.90753e-10	0.0341476	0.176377	0.00114463	0.0487436	-0.0551851	0.144494	0.038624	0.00291791	0.927511	0.0319529
EGR1	0.0680281	0.00701804	0.0240241	-0.0601592	0.0224954	0.0268386	0.0784069	0.00567555	0.0267737	-0.121834	1.10981e-06	0.0253072	0.0943632	0.00208246	0.0287047	EGR1	0.180158	1.19838e-10	0.02365	-0.0296367	0.244567	0.025727	0.0434509	0.0210696	0.0181741	0.0225962	0.300296	0.0214707
ELK	0.340396	3.89087e-20	0.0279572	-0.0107515	0.686025	0.0266941	0.212861	6.97961e-11	0.0276023	0.101328	0.0023198	0.0312502	-0.109857	0.00172445	0.0365424	ELK	0.0796198	0.0193012	0.0324493	-0.11296	1.45445e-05	0.0268728	0.130751	7.80867e-05	0.0303923	-0.00903179	0.672267	0.0214128
ERBB4	0.085453	3.2716e-06	0.0168594	-0.0407805	0.0619032	0.0220924	0.0799134	0.000155881	0.0196512	-0.0788634	6.34775e-05	0.0198151	0.123201	1.54213e-07	0.0209353	ERBB4	0.212964	9.96884e-23	0.0161241	0.0292871	0.164219	0.0206251	0.0425309	0.00186884	0.0130672	0.0785357	0.000457328	0.0209238
ERK	0.211106	7.46038e-12	0.0257628	0.0547041	0.0663445	0.028821	0.16942	3.13071e-08	0.0268939	0.704737	5.41948e-05	0.128707	-0.355225	0.00117455	0.132808	ERK	-0.245987	0.0248042	0.124682	0.0612251	0.0714725	0.0327284	0.0153941	0.577165	0.027351	0.0420736	0.176892	0.0303967
FYN	0.20164	8.61197e-16	0.0203118	0.109665	0.000227232	0.0274709	0.141417	4.6618e-08	0.0227401	-0.0780006	0.00773024	0.0300484	0.12632	0.000145763	0.0304944	FYN	0.285301	5.01951e-17	0.0264443	-0.0142593	0.550525	0.023998	-0.0251732	0.376972	0.0287558	-0.0643657	0.0129046	0.0263886
GAD2	-0.0117234	0.63129	0.0245143	-0.166561	4.42565e-09	0.0287858	0.0512392	0.121804	0.0320555	-0.121168	1.44877e-06	0.0254641	0.130173	4.21824e-05	0.0288647	GAD2	0.18987	6.78774e-10	0.0260788	0.0585026	0.0172782	0.0235499	0.0457652	0.22098	0.0363541	0.192555	6.99738e-11	0.0243775
GFAP	0.00386532	0.898681	0.0302395	-0.208151	6.89419e-13	0.0290035	0.10021	0.00108951	0.0284916	-0.182318	5.30392e-12	0.0262791	0.105818	0.000267672	0.0268415	GFAP	0.217157	5.32811e-18	0.0195037	-0.0082989	0.819204	0.0363797	0.144707	2.69269e-07	0.0246493	0.142759	7.31032e-06	0.0283387
GSK3B	0.254767	1.19736e-24	0.0187894	0.147655	1.59229e-07	0.0251811	0.13512	6.75141e-08	0.0223821	0.291533	0.000764402	0.0746896	-0.161231	0.0285759	0.0795826	GSK3B	-0.0478969	0.502005	0.0729545	-0.0199994	0.506987	0.0303839	0.112745	2.07916e-09	0.0169235	-0.0560773	0.0437017	0.0284182
H3AcK18	-0.308795	2.22815e-12	0.0476081	-0.448531	4.14592e-13	0.0730941	0.253654	2.55022e-06	0.045636	-0.438321	3.35095e-09	0.0903196	-0.0769171	0.346417	0.0846954	H3AcK18	0.157317	0.0712817	0.0803409	-0.0592543	0.278811	0.0561461	0.23502	0.0108841	0.0814877	-0.0592528	0.428657	0.0768866
H3AcK9	-0.421002	9.66357e-10	0.0828424	-0.436339	9.78996e-08	0.101017	0.154355	0.0149474	0.0580873	-0.444738	6.24359e-07	0.111746	-0.114089	0.186754	0.0912707	H3AcK9	0.0226581	0.793022	0.0852141	-0.0192646	0.859413	0.10959	0.102668	0.168158	0.0704484	-0.127285	0.270435	0.122916
H3MeK4	-0.0939326	0.00815314	0.0367113	-0.286256	1.35053e-13	0.0403743	0.182895	6.1298e-06	0.0354088	-0.198527	0.000136527	0.0561458	-0.0646567	0.197371	0.0515868	H3MeK4	0.106513	0.0332285	0.0470278	-0.0211943	0.642584	0.0460426	0.0531413	0.36681	0.0571368	0.0504735	0.263003	0.0437666
IL1B	0.0436688	0.00354265	0.0144183	-0.0483494	0.0229824	0.0215485	0.0585114	0.0423497	0.0277262	-0.0214392	0.229579	0.0179599	0.0457169	0.0198955	0.0189886	IL1B	0.111025	7.26869e-10	0.0159927	0.0424892	0.0125782	0.0164532	0.102338	1.23833e-12	0.0123446	0.0798159	0.000202817	0.0200812
ITSN1	0.0827821	0.058234	0.0416236	-0.00326011	0.901167	0.0262388	0.304252	1.11707e-23	0.0208347	-0.00356711	0.919742	0.0353911	0.0197306	0.504048	0.0291621	ITSN1	0.329928	8.84982e-18	0.0285495	0.223869	5.82e-05	0.0484643	0.00420217	0.911068	0.0374581	0.0192607	0.565734	0.0331159
JNK	0.191988	3.48744e-07	0.0331105	-0.0505585	0.146493	0.0355669	0.173788	7.13298e-06	0.034515	-0.0281482	0.330276	0.0292507	-0.0185062	0.608635	0.0364142	JNK	0.152066	1.78691e-08	0.0240022	-0.057179	0.0121932	0.0232476	0.102562	7.43239e-05	0.0240733	0.00468265	0.869278	0.0283472
MEK	0.0756	0.00659167	0.0264948	-0.0401481	0.145776	0.0280407	0.112718	3.60864e-05	0.0251261	0.00258783	0.935496	0.0318908	-0.0985754	0.00368937	0.0352467	MEK	0.00303158	0.926708	0.0328606	-0.0650546	0.00980696	0.0257631	-0.0230267	0.408473	0.0281176	-0.0584169	0.0180299	0.025226
MTOR	0.0271331	0.216269	0.0215703	-0.0691446	0.00896801	0.0271028	0.0790929	0.000423588	0.0211429	-0.116143	2.82783e-07	0.0231649	0.0680756	0.07704	0.0370216	MTOR	0.152553	1.81191e-09	0.0223995	-0.0123011	0.67822	0.029783	0.0611214	0.00964548	0.0226761	0.0131157	0.592504	0.0243042
nNOS	0.062142	0.0255347	0.0266852	-0.0880126	0.001052	0.0274346	0.0597412	0.00557985	0.0205382	0.0170562	0.53953	0.0274868	0.0876188	0.00145608	0.025821	nNOS	0.15261	1.53405e-07	0.0255874	0.103725	0.000806771	0.0287077	0.0115196	0.673882	0.0271445	0.212685	1.47248e-09	0.0292013
NUMB	0.161246	6.44598e-06	0.0317848	0.0357753	0.180919	0.0261193	0.0505254	0.0259886	0.0218502	-0.0426636	0.170846	0.0316462	0.203412	9.77001e-09	0.0302045	NUMB	0.264308	3.861e-12	0.030636	0.0424906	0.208881	0.032936	0.0433229	0.0586149	0.0221936	0.112847	0.000107216	0.0266024
P3525	0.153074	2.1955e-10	0.0208717	-0.0211947	0.432947	0.027238	0.0802413	4.0215e-05	0.0181336	0.0511654	0.0392555	0.0239786	-0.0343253	0.144503	0.0238079	P3525	0.043155	0.0431456	0.0207148	-0.0490661	0.0393708	0.0241839	0.00562954	0.770211	0.0191773	0.0371209	0.188165	0.0275504
P70S6	0.209871	5.66835e-06	0.0402442	-0.0368387	0.320749	0.0376456	0.14875	1.28974e-05	0.0304043	-0.00776768	0.835189	0.0373999	0.0981467	0.0107098	0.0361566	P70S6	0.261991	6.7311e-11	0.0327038	0.0348188	0.451038	0.0452637	0.00285404	0.923987	0.0298015	0.131343	0.00190334	0.0387861
pAKT	0.131784	6.38281e-05	0.0299552	-0.0657678	0.0363313	0.0321364	0.132146	7.05014e-05	0.0300819	-0.0248041	0.33875	0.0261506	0.0566198	0.0767723	0.0308733	pAKT	0.196339	8.22293e-16	0.0195102	0.0309638	0.400486	0.0361409	0.0582189	0.0173344	0.023421	0.10293	0.000382036	0.0267295
pBRAF	0.108247	0.00223996	0.0329598	-0.128676	8.75794e-07	0.0265505	0.148082	6.21154e-07	0.0261465	-0.0485484	0.0896363	0.0290836	0.034501	0.234386	0.0283918	pBRAF	0.187478	7.65549e-13	0.0216005	0.0195409	0.628301	0.0398718	0.107107	0.00138368	0.0310066	0.129224	1.32817e-05	0.0266442
pCAMKII	1.20592	4.48652e-21	0.0731568	0.0840747	0.319702	0.0808893	0.416582	1.72388e-05	0.0785704	-0.0567269	0.428926	0.0736565	0.482113	8.6703e-06	0.0857679	pCAMKII	1.09954	2.85349e-15	0.0857771	-0.102225	0.053244	0.0553909	0.702404	4.70912e-12	0.0717904	0.289614	0.00026588	0.0683374
pCASP9	0.196269	9.83128e-08	0.0319427	0.027443	0.442362	0.035139	0.195901	6.00191e-09	0.0286527	-0.082907	0.0196757	0.0366785	0.132249	6.69852e-05	0.0302564	pCASP9	0.354035	1.10338e-22	0.0260664	0.0380598	0.376294	0.042081	0.157758	2.36583e-05	0.0333615	0.0106254	0.800384	0.0417151
pCFOS	0.130003	3.10897e-11	0.0168289	0.0344473	0.107618	0.0208913	0.0769067	0.000143844	0.0188327	-0.0488529	0.110284	0.0311325	0.0824398	0.00795641	0.0293881	pCFOS	0.165705	8.63044e-08	0.0270207	-0.0188015	0.364702	0.0208601	-0.0829445	2.87643e-05	0.0198339	-0.00468706	0.824913	0.0211855
pCREB	0.0497562	0.0778238	0.0273181	-0.128484	3.50438e-09	0.0215642	0.0623062	0.00625883	0.0216981	-0.1376	1.13713e-06	0.0288677	0.15373	5.9868e-07	0.0272301	pCREB	0.225221	1.50471e-13	0.0246123	0.0066599	0.833947	0.0315938	-0.0124747	0.480693	0.0177405	0.141035	4.03927e-08	0.0223532
pEIF4B	0.118563	0.000156881	0.0287736	-0.138531	3.62435e-05	0.0347518	0.194139	1.86529e-07	0.0319559	-0.0429933	0.151891	0.0304738	-0.0120756	0.689205	0.0303101	pEIF4B	0.180035	5.54383e-16	0.0178808	0.00988996	0.802015	0.0391625	0.0994359	0.00101267	0.0280685	0.0978058	0.00946585	0.035331
pELK	-0.0824047	0.0526094	0.0439666	-0.0912398	0.0299834	0.0435589	0.00497888	0.877898	0.0322545	0.00758864	0.853355	0.0408124	0.071892	0.0707097	0.0380979	pELK	0.0766913	0.0502448	0.0373906	0.182437	0.000667955	0.0479656	-0.118667	0.0025059	0.0408306	0.188428	0.000347895	0.046757
pERK	0.58648	6.48846e-14	0.054906	0.138331	0.0002958	0.0347532	0.289423	9.80195e-10	0.0381327	0.22412	1.66712e-05	0.0450679	0.0457659	0.264599	0.0399399	pERK	0.348297	3.34001e-09	0.0470726	0.0403199	0.470864	0.054645	0.165766	0.000214827	0.0400643	0.124049	0.00417736	0.0399711
pGSK3BS9	0.130847	6.30541e-05	0.0297321	-0.103821	0.00224188	0.0350957	0.12714	0.000197716	0.0311127	-0.00572431	0.843819	0.0290764	-0.0287938	0.335652	0.0302331	pGSK3BS9	0.0947185	0.000108785	0.0226677	-0.0374607	0.289109	0.0358572	-0.0317659	0.213099	0.0257767	0.0776291	0.0313151	0.0342799
pGSK3BT216	0.075995	0.00107529	0.0218964	0.0230842	0.286307	0.0213084	0.0353387	0.0503808	0.0175605	-0.0452855	0.042583	0.0226107	0.121357	5.11272e-07	0.0216654	pGSK3BT216	0.160984	2.01029e-10	0.0216203	0.0301163	0.197929	0.0229188	-0.00100231	0.951641	0.0164977	0.0457174	0.0453474	0.0220817
pJNK	0.363153	6.88125e-15	0.035166	0.0787026	0.0262882	0.0336746	0.106152	0.00136429	0.0307309	-0.116066	0.000106163	0.0307709	0.425748	1.62767e-22	0.0298357	pJNK	0.576842	3.75002e-31	0.0295295	0.0224826	0.55121	0.0372027	0.286075	2.84562e-12	0.0320193	0.167813	2.34777e-05	0.0351174
PKCA	0.266144	1.77464e-19	0.0230395	0.0406142	0.101529	0.0241808	0.204128	2.12939e-11	0.0257731	-0.0142421	0.536412	0.0231588	0.0191523	0.457299	0.0254646	PKCA	0.227189	2.21996e-14	0.0246276	-0.0445442	0.0357437	0.0215335	0.123255	1.40848e-05	0.0260301	-0.0345746	0.110587	0.0219476
pMEK	0.208118	1.00837e-08	0.0313699	-0.0104253	0.683707	0.0256794	0.174533	5.19122e-11	0.0228326	0.00524853	0.834781	0.0250629	-0.0572824	0.0310804	0.0271325	pMEK	0.107253	0.000118071	0.025882	-0.0816592	0.00137664	0.0262006	0.0748603	0.0508533	0.0367223	-0.0454854	0.0739392	0.0259039
pMTOR	0.200506	2.4559e-17	0.01931	-0.00489047	0.867663	0.0293773	0.143713	6.93931e-06	0.0288839	-0.0602327	0.00182003	0.0196364	0.0887568	0.0028698	0.0281085	pMTOR	0.245225	2.08717e-14	0.0263506	-0.0256173	0.19475	0.0199376	0.0950754	7.97191e-06	0.0197475	0.0257104	0.32091	0.0255068
pNUMB	0.316685	4.15784e-16	0.0305387	0.000468939	0.985824	0.0263471	0.199282	9.32843e-09	0.0299784	-0.0889645	0.00018836	0.0244517	0.0852258	0.00709004	0.0300071	pNUMB	0.301491	2.78058e-15	0.0304595	-0.0994845	1.96711e-05	0.0238806	0.149363	3.72156e-06	0.0291577	-0.0118061	0.564156	0.0205575
PP2A	0.102262	7.2744e-06	0.0209252	-0.0196115	0.446839	0.0259616	0.0743502	0.000464282	0.0199497	0.210219	4.97413e-05	0.0455713	-0.144216	0.00054027	0.0440138	PP2A	-0.0803848	0.0450265	0.0414583	0.0100877	0.677112	0.0240522	-0.0124219	0.572041	0.0220637	0.0571836	0.0313715	0.0255566
pP70S6	-0.0701838	0.130533	0.0478945	-0.209265	0.000669186	0.0677443	0.129194	0.00233007	0.0392689	-0.242006	3.3896e-05	0.0652085	0.0504712	0.387679	0.056854	pP70S6	0.186186	0.00134758	0.0524302	-0.0330111	0.596937	0.0633634	0.0360129	0.353906	0.0380655	0.00702629	0.923954	0.0732517
pPKCA	0.333084	6.08215e-14	0.0351153	-0.0572708	0.0442949	0.029105	0.307806	7.44828e-13	0.0343974	0.00332571	0.89546	0.0252335	0.0208837	0.521029	0.0321392	pPKCA	0.335117	1.43034e-20	0.0273889	0.00492894	0.881307	0.0328819	0.183368	4.30296e-08	0.0294195	0.0864915	0.000214717	0.0219718
pPKCG	0.0339575	0.55159	0.0559421	0.0157967	0.726649	0.0447288	0.0413914	0.277839	0.0371955	0.0784647	0.194437	0.05789	0.0957535	0.0273916	0.0409862	pPKCG	0.141191	0.00190285	0.0416667	0.19026	0.0153806	0.0708459	-0.0638398	0.0723994	0.0363659	0.1634	0.0175333	0.0627549
pRSK	0.231054	1.00859e-09	0.0315536	-0.0660122	0.0309889	0.0312847	0.184724	3.08877e-07	0.0311623	-0.00992031	0.706965	0.026457	0.0856897	0.0058753	0.0293536	pRSK	0.285943	4.53257e-23	0.020765	0.0343247	0.364846	0.037102	0.109876	0.00140126	0.0318057	0.150494	2.56293e-06	0.0282535
pS6	0.209389	2.53631e-07	0.0349389	0.00831263	0.809377	0.0342414	0.227574	9.08847e-16	0.0219294	-0.00960995	0.814439	0.0410528	0.14801	0.000240099	0.0365398	pS6	0.409267	3.76685e-16	0.0367837	0.154074	0.000367032	0.0390776	0.240157	2.34658e-09	0.033078	0.127632	0.00247943	0.0387836
pSRC	0.367334	7.25003e-13	0.0394672	0.310565	4.9228e-06	0.0562834	0.0308258	0.470869	0.0419592	0.0904672	0.107934	0.053392	0.270321	1.87426e-05	0.0532293	pSRC	0.308946	2.48326e-10	0.0389557	0.0444078	0.407371	0.0522518	0.0361901	0.335227	0.0366944	0.0574402	0.325891	0.0565964
RAPTOR	0.0660222	0.0269983	0.028582	-0.12271	8.80279e-08	0.0229746	0.0746354	0.00187728	0.0226123	-0.011401	0.626754	0.0235184	0.0219119	0.266747	0.0194332	RAPTOR	0.0981659	5.51906e-06	0.0197544	0.0184343	0.576678	0.032632	0.0765693	0.0304453	0.0336499	0.151495	1.11106e-06	0.0273455
RCAN1	0.0419669	0.367579	0.0454675	-0.0539923	0.161981	0.0394459	0.216178	2.00815e-22	0.0160355	0.0502932	0.206769	0.0386568	-0.0534406	0.0211638	0.0235375	RCAN1	0.15078	6.96576e-09	0.0226536	0.193249	0.00110427	0.0528437	0.104149	2.48808e-06	0.0199388	0.103225	0.0479536	0.0491163
RRP1	-0.098016	0.329732	0.105444	-0.1157	0.288216	0.115263	0.16863	0.15294	0.108305	0.0691224	0.54143	0.109141	-0.124226	0.176274	0.0975551	RRP1	0.0236752	0.824328	0.105198	0.213369	0.079816	0.109468	-0.0651802	0.535524	0.108421	0.0599266	0.651443	0.128477
RSK	0.169123	4.11782e-05	0.0368035	-0.103769	0.00178145	0.0342799	0.145587	2.11435e-05	0.0306314	0.108263	0.00137813	0.0313808	-0.0778084	0.012214	0.0318725	RSK	0.0561055	0.0156649	0.0222916	0.00111769	0.980197	0.0449091	-0.00214533	0.937879	0.0274935	0.140827	0.000155847	0.0336343
S6	0.147876	0.0030751	0.0456443	0.0498819	0.314981	0.0482411	0.139635	0.000169377	0.0336055	0.0891109	0.104361	0.052162	0.0788233	0.109023	0.0470175	S6	0.230182	5.70593e-05	0.0497777	0.167127	0.00136753	0.0470427	0.186626	0.000235271	0.0449961	0.119272	0.0379057	0.0536254
SHH	-0.031392	0.109103	0.0197701	-0.161901	1.24545e-11	0.0235631	0.0263677	0.265207	0.0232444	-0.201813	6.48325e-15	0.0252828	0.154007	3.87216e-08	0.0245094	SHH	0.184507	6.79933e-12	0.022429	-0.023788	0.284459	0.0223924	0.0295957	0.277952	0.02675	0.0989185	0.000137878	0.0238751
SNCA	-0.00539768	0.881322	0.0361815	-0.14051	2.0856e-06	0.0303581	0.0320998	0.273385	0.0287071	-0.147728	3.23333e-05	0.0370013	0.119628	0.000345193	0.0307379	SNCA	0.155661	2.12505e-05	0.0327873	-0.00971884	0.810203	0.040576	0.0445974	0.133002	0.0288268	0.110306	0.00568983	0.0370984
SOD1	-0.454433	6.45552e-36	0.0377236	-0.606335	4.69969e-60	0.0365175	0.329238	1.833e-26	0.0221194	-0.545869	5.35145e-69	0.0280291	-0.100679	4.74262e-06	0.0224452	SOD1	0.195412	4.55192e-16	0.0199615	0.000392371	0.98958	0.0299949	-0.136476	0.000150529	0.0378899	0.0434488	0.0869909	0.0247193
TAU	-0.118579	0.0556598	0.065365	-0.177966	9.13852e-05	0.0483954	0.166053	0.00929144	0.0580556	-0.273896	0.000134332	0.0811109	0.119712	0.168414	0.0816383	TAU	0.305556	0.00134401	0.0813546	0.0755731	0.237951	0.0614261	0.0936881	0.186354	0.067348	-0.0109701	0.751479	0.0347443
TH	0.127556	3.85225e-07	0.0225734	-0.131701	9.62371e-06	0.0307089	0.148406	2.51199e-06	0.0280544	0.0190248	0.491112	0.027299	-0.0295394	0.298701	0.02875	TH	0.10896	2.30577e-07	0.0190744	0.0062738	0.826164	0.028422	0.121208	7.34676e-05	0.0279024	0.137841	2.14223e-05	0.0292789
TIAM1	-0.0638363	0.0113219	0.0256752	-0.0745287	0.00224909	0.0248061	0.0597361	0.000788031	0.0168196	0.0112697	0.644086	0.0241959	0.0161827	0.459856	0.0216557	TIAM1	0.0768854	0.000559359	0.0209353	0.163281	8.69092e-07	0.0291436	-0.110286	1.30147e-09	0.0176272	0.110389	0.000245765	0.0276235
TRKA	0.151559	2.77044e-11	0.019796	-0.0470657	0.0629765	0.025758	0.148993	1.8538e-09	0.02178	0.216306	1.3702e-05	0.0437614	-0.161108	0.000603429	0.0501963	TRKA	-0.0361199	0.414494	0.0449728	0.0182849	0.359416	0.0197194	0.0962692	1.32706e-05	0.0205189	0.0707518	0.000619374	0.0196304
Ubiquitin	0.135245	2.34436e-06	0.0256715	-0.0513655	0.020309	0.0224213	0.123347	5.19286e-08	0.0199416	-0.0585896	0.00049409	0.0168568	0.0918753	2.59447e-08	0.0148269	Ubiquitin	0.227187	7.82611e-25	0.0159669	0.0176932	0.529518	0.0278135	0.123771	3.01915e-08	0.019561	0.0837522	0.00180391	0.0251448

## Sheet: HP_Cyto
Percent difference/change in protein levels in hippocampus, cytosol fraction
Yellow highlighting indicates significant differences or changes, Bonferroni p<0.0007
NL, normal learning, c-CS-sal vs. c-SC-sal
FL, failed learning, t-CS-sal vs. t-SC-sal
B, initial conditions, baseline, t-SC-sal vs. c-SC-sal
RL, rescued learning, t-CS-mem vs. t-SC-mem
B-tm, initial conditions, trisomy, t-SC-mem vs. t-SC-sal
B-tm-cs, initial conditions, trisomy-control, t-SC-mem vs c-SC-sal
RL vs. NL, endpoint rescued vs. normal, t-CS-mem vs. c-CS-sal
B-cm, initial conditions, control, c-SC-mem vs. c-SC-sal
RL vs. FL, endpoint rescued vs. failed, t-CS-mem vs. t-CS-sal
	NL			FL			B			RL			B-tm				B-tm-cs			RL vs. NL			B-cm			RL vs. FL
Protein	Normal	PValue	Error	Failed	PValue	Error	Baseline	PValue	Error	Rescued	PValue	Error	Ts SC mem vs. Ts SC sal	PValue	Error	Protein	Ts SC mem vs. C SC sal	PValue	Error	Ts CS mem vs. C CS sal	PValue	Error	C SC mem vs. C SC sal	PValue	Error	Ts CS mem vs. Ts CS sal	PValue	Error
AKT	0.167781	1.5965e-14	0.0185378	0.020336	0.220282	0.0163667	0.084116	7.23996e-06	0.0174754	0.0540759	0.00176332	0.0166009	-0.0316474	0.0663134	0.0174066	AKT	0.0498066	0.00182836	0.0153753	-0.0524112	0.00693928	0.0197112	0.0147556	0.438861	0.0188821	0.000373575	0.981237	0.0158609
AMPKA	0.0402368	0.117695	0.0250732	0.0273503	0.290323	0.0253972	0.071541	0.00226572	0.0221702	0.134883	1.26685e-06	0.0251226	-0.0659775	0.0140928	0.0274223	AMPKA	0.000948239	0.966239	0.0223569	0.0917772	0.00162278	0.0273782	-0.0597105	0.000982213	0.0182979	0.0316049	0.204966	0.0244372
ARC	0.000145903	0.994358	0.0205971	0.0757051	0.0086289	0.0272962	-0.0348826	0.116328	0.0224541	0.0948106	0.0060782	0.0325685	0.0169329	0.684006	0.0411594	ARC	-0.0187902	0.560492	0.0325153	0.074349	0.000907733	0.0212062	-0.0557703	0.0054153	0.0203207	0.0349394	0.113343	0.021558
BAD	-0.206639	3.77619e-07	0.0435962	-0.196	0.000305762	0.0585384	0.116441	0.00504221	0.0385872	0.0322634	0.46481	0.0433378	-0.226746	3.91771e-06	0.0532985	BAD	-0.13673	0.000802844	0.0430068	0.123231	0.00893788	0.0438986	-0.182085	3.21573e-07	0.0374919	-0.00713794	0.880447	0.0475445
BAX	0.00883164	0.705427	0.0232182	0.0348389	0.289606	0.0321851	0.0217369	0.3475	0.0228045	-0.0215307	0.34893	0.0231694	-0.00443883	0.867359	0.0265834	BAX	0.0172691	0.464039	0.0233259	-0.013153	0.565415	0.0229854	0.0305923	0.177975	0.0222614	-0.0587604	0.0311336	0.0278209
BCL2	-0.154054	9.34752e-05	0.041694	-0.0477661	0.124497	0.0316225	-0.00344284	0.917779	0.0333412	0.049038	0.035461	0.022571	-0.0623277	0.08121	0.0366156	BCL2	-0.0656768	0.0421449	0.0331553	0.156524	0.000247024	0.0387703	-0.062872	0.0368943	0.030826	0.028382	0.182089	0.0208728
BDNF	0.12047	0.000588329	0.0324088	0.287197	5.60515e-10	0.0371771	-0.0310612	0.297751	0.030178	0.0393752	0.306594	0.0376532	0.0634349	0.128867	0.0402394	BDNF	0.0304547	0.39247	0.0349846	-0.043513	0.21732	0.0359172	-0.0495245	0.00944722	0.0193075	-0.141334	6.20182e-05	0.0369246
BRAF	0.127625	0.203588	0.0941106	0.0535398	0.378938	0.059123	0.267633	0.000616509	0.0678822	0.207865	0.00291277	0.0626068	-0.158599	0.0257327	0.0767379	BRAF	0.0668296	0.377398	0.0731037	0.142825	0.112764	0.0837706	-0.0517173	0.37541	0.0597606	-0.0350608	0.42977	0.0451046
CAMKII	0.0634404	0.00407422	0.0211394	0.0518524	0.0605917	0.0267713	0.0397885	0.0347006	0.0183355	0.0723191	0.000491819	0.0196885	-0.0562052	0.0072485	0.0212972	CAMKII	-0.018653	0.293015	0.0178568	-0.0104598	0.639696	0.0224237	-0.0630655	0.00516659	0.0230243	-0.0378411	0.121563	0.0248043
CaNA	-0.280983	1.33804e-21	0.0292581	-0.0573828	0.137398	0.0394609	-0.0839188	0.025995	0.0388655	-0.00719057	0.783817	0.0262596	-0.0415133	0.306342	0.0412564	CaNA	-0.121948	7.54685e-07	0.0252229	0.212402	2.25435e-09	0.0302363	-0.0771646	0.00224716	0.0258476	0.00952397	0.702229	0.0247456
CASP3	-0.137815	1.80843e-05	0.0335029	-0.0182597	0.514196	0.0281608	0.0543124	0.0342248	0.0247063	0.0372529	0.206573	0.028841	-0.0218224	0.530504	0.0350808	CASP3	0.0311269	0.284104	0.0285179	0.240347	1.86226e-09	0.0337564	0.0286356	0.24631	0.0242533	0.0330351	0.170544	0.023597
CDK5	0.0948214	0.000199897	0.0237731	0.188747	3.55799e-18	0.0165985	-0.0367118	0.0214127	0.0160547	0.143707	1.88518e-17	0.0140233	0.0109455	0.504823	0.0162768	CDK5	-0.0262054	0.0751982	0.0148251	0.0164242	0.483891	0.0232158	-0.0207078	0.137041	0.0139946	-0.0285062	0.0532673	0.0148403
CTNNB1	-0.182519	2.33681e-05	0.0461867	-0.0778755	0.0168822	0.0334253	-0.0824908	0.0277365	0.038662	0.177024	8.5955e-05	0.0404413	-0.164594	2.5134e-05	0.041124	CTNNB1	-0.233687	1.41371e-10	0.0387217	0.103197	0.0423466	0.0479861	-0.205342	1.11356e-08	0.0379066	0.0662093	0.0921086	0.0378077
DYRK1A	0.184045	0.00230302	0.0544992	0.112065	0.0123065	0.0417452	0.317691	6.93329e-09	0.0443955	0.240984	2.63628e-07	0.0401503	-0.116731	0.0113309	0.0483076	DYRK1A	0.163783	0.00117138	0.0458682	0.219729	8.52167e-05	0.0492407	0.0114252	0.812636	0.047841	-0.0143166	0.687309	0.0357533
EGR1	0.195301	5.1814e-08	0.0311455	0.119664	0.000510369	0.0315774	0.0865843	0.0018161	0.02606	0.177295	1.44541e-07	0.029653	-0.0911481	0.00802102	0.0354845	EGR1	-0.0130123	0.647497	0.0285896	-0.0303442	0.343294	0.0324178	-0.0224464	0.306553	0.0221242	-0.0463489	0.0873991	0.0275755
ELK	0.302951	2.82897e-11	0.0372863	0.00340497	0.903244	0.0279226	0.0917229	0.00118737	0.0266376	0.110084	0.000104314	0.0263468	0.000628031	0.979623	0.0245469	ELK	0.0924085	3.30793e-05	0.0207823	-0.0692931	0.0772073	0.0404044	0.00670609	0.808081	0.0274777	0.107012	0.000663645	0.0293707
ERBB4	0.0438747	0.148852	0.0295958	-0.0434326	0.146159	0.0303431	0.0358478	0.181184	0.0261947	0.012717	0.740814	0.0381375	-0.0328799	0.44389	0.0435309	ERBB4	0.00147732	0.966712	0.0353174	-0.0283807	0.385932	0.0331151	0.00551289	0.853554	0.0297309	0.0250748	0.417056	0.0304289
ERK	0.173436	2.79085e-05	0.0371913	0.0259776	0.357978	0.0278281	0.136825	0.000330564	0.0350326	0.112467	2.14963e-06	0.0217613	-0.0502405	0.0404002	0.0249568	ERK	0.07971	0.0368598	0.0364689	0.0236106	0.312905	0.0230599	0.0361155	0.287707	0.0332772	0.0298237	0.236598	0.024752
FYN	-0.295524	1.38399e-15	0.0380787	-0.0907645	0.0209261	0.0406688	-0.0685062	0.0646184	0.0380826	-0.117178	0.00161824	0.0388037	-0.0401538	0.343145	0.0430762	FYN	-0.105921	0.00270533	0.0367073	0.12044	0.00647049	0.0410207	-0.0469828	0.183687	0.0359685	-0.0680005	0.0557925	0.0365089
GAD2	-0.208686	9.85066e-06	0.0511916	-0.12164	0.00764709	0.0475557	-0.0275513	0.535477	0.0449383	0.00968657	0.789373	0.0360275	-0.0743502	0.106159	0.0474182	GAD2	-0.0999535	0.00625106	0.0379911	0.148349	0.00544833	0.0490842	-0.183193	3.72818e-07	0.0379723	0.0645814	0.0957426	0.0373211
GluR4	0.0788732	0.147335	0.0521288	0.0149216	0.608409	0.0288275	0.103261	0.00781754	0.0363547	0.118595	0.00959657	0.0427501	-0.123861	0.000435263	0.0366107	GluR4	-0.0371033	0.286075	0.0353211	-0.0159507	0.786443	0.0592473	-0.0252432	0.461471	0.0346251	-0.0376594	0.367844	0.0424934
GSK3B	0.320534	1.88869e-08	0.047231	0.111877	2.90728e-06	0.0219559	0.136681	0.000474365	0.0359864	0.121456	4.11114e-08	0.0200446	0.0324062	0.162051	0.0227157	GSK3B	0.173517	7.7633e-06	0.0347974	-0.0033979	0.925834	0.0365132	0.0654401	0.0687832	0.034634	0.0413007	0.0368706	0.0192533
IL1B	-0.178894	2.96527e-05	0.0459219	0.152112	0.00687328	0.0515635	-0.18143	0.000353876	0.0546872	-0.159175	0.000122213	0.0441658	0.285553	0.000100201	0.0628171	IL1B	0.0521879	0.249647	0.0440439	0.0773737	0.107353	0.0460502	0.0177549	0.691473	0.0442662	-0.0622722	0.0483361	0.0323272
ITSN1	0.0653552	0.202719	0.049487	-0.0305834	0.368594	0.0344067	0.316977	6.24013e-12	0.0362798	0.117902	0.00888914	0.0420783	-0.0983091	0.0283058	0.0466524	ITSN1	0.187422	0.00010227	0.0430788	0.245919	1.08746e-05	0.0483795	0.0390827	0.393462	0.0447918	0.0398017	0.270903	0.0353139
JNK	0.308166	4.0102e-18	0.0277319	0.162838	4.79841e-13	0.0193381	0.0809283	0.000290073	0.0210529	0.354507	6.70273e-11	0.0438448	-0.160386	0.000222372	0.0463872	JNK	-0.0924374	0.030716	0.0445541	-0.0602876	0.0200821	0.026509	0.00631896	0.79257	0.0239195	-0.0219937	0.223633	0.0182153
MEK	0.252275	8.0334e-13	0.0291623	0.220293	1.13141e-11	0.0274286	-0.0155041	0.565306	0.0271257	0.0472184	0.0331831	0.0215045	0.0586362	0.0229665	0.0248432	MEK	0.042223	0.0785923	0.0233856	-0.128438	8.02378e-07	0.0268808	-0.0972139	7.70045e-05	0.0253033	-0.0915105	8.74009e-05	0.0239367
MTOR	0.26411	2.37933e-13	0.0295265	0.208134	3.6771e-15	0.0219241	0.018792	0.545379	0.0307267	0.0920739	1.44265e-09	0.0138418	0.0878135	4.72204e-06	0.0178196	MTOR	0.108776	0.000329135	0.0282137	-0.0423401	0.00295506	0.0143563	0.0471466	0.128479	0.0301704	-0.0165873	0.3595	0.0182097
nNOS	-0.170994	2.03481e-07	0.03446	0.0152807	0.725217	0.0430367	0.000526021	0.987325	0.0330369	0.0352989	0.245232	0.029744	0.0136659	0.704468	0.0357058	nNOS	0.0142671	0.65378	0.0315239	0.266913	1.66613e-11	0.0325937	-0.051552	0.0685653	0.0288434	0.0336148	0.352556	0.0354493
NR2A	0.0479063	0.246804	0.040273	0.31573	4.46909e-07	0.0523695	-0.128584	0.00827395	0.0515447	0.85811	2.21957e-17	0.0661503	-0.263695	0.000145055	0.0788455	NR2A	-0.358373	2.28574e-09	0.0706928	0.137711	3.68937e-05	0.0304882	-0.39521	1.81284e-27	0.0392736	0.0398296	0.271225	0.0353951
NR2B	0.344249	3.71341e-18	0.0302989	0.147116	6.15018e-06	0.0294569	0.150967	3.46257e-08	0.024383	0.143292	1.03683e-05	0.029556	-0.0236429	0.449692	0.0315832	NR2B	0.123754	1.9652e-05	0.0266429	-0.0442398	0.175662	0.0332732	0.0603618	0.0401049	0.0283573	-0.0268974	0.322899	0.0275107
NUMB	0.105997	0.00112899	0.030358	0.0900963	2.24325e-05	0.0194925	-0.0103373	0.627914	0.0213873	0.0589174	0.0216491	0.0246841	0.0213005	0.195253	0.016188	NUMB	0.00696931	0.73867	0.0207807	-0.0364374	0.261802	0.0329594	-0.0380309	0.0656204	0.0209002	-0.0107528	0.681498	0.0262879
P3525	-0.185597	1.50532e-11	0.0283672	-0.164494	4.90547e-08	0.0310446	-0.0818658	0.00323226	0.0285116	-0.017185	0.648062	0.0379137	-0.0966054	0.0178336	0.0424058	P3525	-0.170475	5.11643e-07	0.0358384	0.00134929	0.966131	0.0317114	-0.166512	1.56286e-09	0.0284164	0.0627813	0.0529499	0.0312399
P70S6	0.134469	9.56602e-06	0.0275516	-0.0536322	0.240767	0.0467418	0.226114	2.6253e-08	0.0343307	-0.0702691	0.029515	0.0331752	0.00760125	0.837504	0.0368483	P70S6	0.235726	5.30928e-16	0.0233771	0.0122922	0.737491	0.0363861	0.147688	1.27782e-07	0.02478	-0.0103542	0.800472	0.041106
pAKT	0.0402804	0.249008	0.0341276	-0.0213236	0.437441	0.0276581	0.0841564	0.00332832	0.0269999	-0.0564383	0.0980704	0.034912	0.0745662	0.0259354	0.0319149	pAKT	0.165408	3.92851e-08	0.026479	0.0568459	0.177724	0.0408389	-0.0039956	0.901095	0.0321581	0.035791	0.312714	0.0347109
pBRAF	0.252363	1.18985e-15	0.0251928	0.138891	5.55957e-10	0.0191466	0.118251	5.67053e-07	0.0211985	0.0901522	5.54339e-05	0.0208356	0.0558603	0.0240244	0.0237995	pBRAF	0.180626	3.82849e-14	0.0199272	0.027684	0.290434	0.0257444	0.151028	3.94815e-16	0.015302	0.0106115	0.562579	0.018188
pCAMKII	1.2531	5.92216e-11	0.116612	0.365131	0.0202059	0.132826	0.136675	0.120576	0.0821331	0.465781	0.00648787	0.138925	0.426008	0.0032218	0.118854	pCAMKII	0.620907	0.000166688	0.125734	0.0544986	0.688616	0.132207	0.159743	0.119539	0.094771	0.531146	0.0049618	0.149861
pCASP9	0.047485	0.211573	0.0369961	0.0430971	0.407151	0.0507402	0.128088	0.00237166	0.0389423	-0.160747	0.001627	0.0547899	0.18918	0.00101389	0.0516686	pCASP9	0.341247	6.1537e-12	0.0398025	0.0743635	0.185061	0.0539116	0.0436029	0.332584	0.0439145	-0.0427516	0.442701	0.0567832
pEIF4B	-0.221463	1.54934e-06	0.0500756	-0.235813	3.71692e-07	0.0497685	0.0453516	0.327886	0.0451573	0.00487064	0.937261	0.0616318	-0.181543	0.00218984	0.0640765	pEIF4B	-0.144569	0.00500069	0.0548383	0.105445	0.0839574	0.0576424	-0.166228	8.33325e-05	0.0448867	0.0694968	0.156672	0.0471899
pELK	-0.0606222	0.272444	0.0567804	-0.0708321	0.135276	0.0488318	0.15434	0.00112652	0.0430569	-0.0221041	0.632869	0.0467019	-0.0561082	0.291497	0.0545157	pELK	0.0894751	0.0810792	0.0488065	0.134051	0.0226802	0.0546626	0.0491904	0.342861	0.0504576	-0.00659406	0.879379	0.043518
pERK	1.94418	1.43197e-16	0.116286	1.54653	1.80747e-16	0.0965616	0.0948182	0.507984	0.136454	1.07968	8.07837e-14	0.0894617	0.0757889	0.325179	0.0739664	pERK	0.177751	0.141889	0.110825	-0.168069	0.0554231	0.0953498	0.992991	4.2409e-08	0.119107	-0.12146	0.22907	0.107207
pGSK3BT216	0.061633	0.0328479	0.0277746	0.125009	5.78941e-05	0.0281747	0.0558785	0.0158654	0.0222381	0.0356789	0.146516	0.0240276	0.0821235	0.00039946	0.0217049	pGSK3BT216	0.142369	2.42913e-11	0.0184935	0.113656	0.000806443	0.031508	0.132058	2.89059e-10	0.0182977	-0.00430088	0.882259	0.0290502
pJNK	0.198731	8.53203e-06	0.0393506	0.270919	1.80063e-08	0.0395077	0.113792	0.000303135	0.0290026	0.112778	0.000231159	0.0283615	0.110631	0.00143299	0.0321981	pJNK	0.236988	3.33756e-18	0.0215079	0.148247	0.00157884	0.0429895	0.137344	1.0825e-08	0.0212049	-0.0277022	0.412934	0.0342131
PKCA	-0.159666	0.00308007	0.0579804	0.0402308	0.589654	0.0730006	-0.0889729	0.243417	0.0796211	-0.157647	0.00248112	0.0559441	-0.0563887	0.462816	0.0788824	PKCA	-0.140344	0.00791659	0.0563421	-0.138279	0.0104979	0.057548	-0.0985763	0.0497326	0.0525505	-0.235887	8.23035e-08	0.0482219
pMEK	0.477838	4.31237e-31	0.0275714	0.358342	2.6918e-09	0.0488959	-0.118417	0.000188928	0.0330604	0.217646	2.02564e-07	0.036502	0.126627	0.00250242	0.0388851	pMEK	-0.00678438	0.831617	0.0319719	-0.181653	8.96416e-09	0.0332309	0.071334	0.051447	0.0351537	0.0099327	0.830359	0.0460701
pMTOR	0.32745	1.66863e-31	0.0197983	0.203248	3.29978e-18	0.0190416	0.0916525	3.23898e-06	0.0182475	0.140841	1.07771e-09	0.0205326	0.0607424	0.00555326	0.0210086	pMTOR	0.157962	6.09672e-12	0.0199836	-0.00482039	0.812218	0.02031	0.0220649	0.319337	0.0218591	0.00572684	0.760299	0.0186907
pNR1	0.236808	1.22773e-25	0.0172754	0.160947	2.59946e-12	0.0198623	0.045783	0.0250273	0.019809	-0.00702987	0.766195	0.0236908	0.146065	5.87801e-07	0.0263143	pNR1	0.198536	1.35936e-11	0.0251507	-0.0377564	0.00852238	0.0144697	0.0742508	0.000811148	0.0210436	-0.0197585	0.242087	0.0170067
pNR2A	0.402516	4.12187e-33	0.0227078	0.252622	6.35149e-20	0.0217517	0.0129315	0.56451	0.0222579	0.128922	1.83502e-05	0.0275472	0.134074	6.89796e-06	0.0270885	pNR2A	0.148325	1.59668e-05	0.0311724	-0.0765341	4.34738e-06	0.0168015	0.0877437	0.00928633	0.0319981	0.0216756	0.343362	0.0225746
pNR2B	0.141425	2.88281e-08	0.0227338	0.0857599	0.00146513	0.0254631	0.00902353	0.726414	0.0256332	0.251334	9.04805e-23	0.0199664	-0.0204123	0.441891	0.0267591	pNR2B	-0.0115729	0.601532	0.0222538	0.0836036	8.01067e-05	0.0198634	-0.175036	2.93483e-13	0.0245073	0.128971	2.92094e-10	0.0182232
pNUMB	1.54633	9.95593e-38	0.0564536	0.402711	0.000914114	0.100364	0.0813855	0.132871	0.0518212	0.448065	6.88461e-08	0.0659323	0.301666	5.33067e-05	0.0636827	pNUMB	0.407601	2.15781e-07	0.0634766	-0.199518	0.000273947	0.0599514	0.386517	6.21767e-10	0.0500728	0.343753	0.00314659	0.0987766
PP2A	-0.144509	7.91418e-08	0.027803	0.000316472	0.992147	0.0320862	-0.071425	0.00370094	0.0251073	-0.0235223	0.460929	0.032216	-0.00997809	0.803646	0.0402613	PP2A	-0.0798176	0.00671642	0.0303247	0.0504826	0.104598	0.0301907	-0.180372	1.65401e-14	0.0235278	-0.0334315	0.213197	0.027212
pP70S6	-0.250618	1.66692e-09	0.0452605	0.527806	2.16214e-08	0.0719071	-0.284612	1.24728e-05	0.0742612	-0.258337	3.63195e-06	0.0626301	0.324804	9.40322e-05	0.070301	pP70S6	-0.0522516	0.0966676	0.0321364	-0.0620126	0.366727	0.0707466	-0.0464666	0.122488	0.0306635	-0.356883	8.70265e-11	0.0640039
pPKCA	0.118773	0.0714945	0.0619034	-0.316923	2.36734e-08	0.0652418	0.36131	3.72227e-08	0.0536249	-0.102567	0.193402	0.0829122	-0.0914486	0.0905182	0.0563541	pPKCA	0.23682	6.50565e-06	0.0458167	-0.00787436	0.934188	0.0956015	0.179607	2.66725e-05	0.0383656	0.193662	0.0469729	0.0885327
pRSK	-0.0166675	0.65847	0.0379511	-0.166711	2.13764e-07	0.0329898	0.1974	8.76367e-12	0.0239403	0.0890794	0.00302036	0.0283338	-0.171826	2.30125e-07	0.0344832	pRSK	-0.00900084	0.732925	0.0264491	0.097531	0.0179164	0.0389007	-0.0593189	0.00995107	0.0234102	0.0826127	0.00434914	0.0273947
pS6	-0.084376	0.224663	0.0723059	-0.2753	2.08821e-06	0.0643285	0.177399	0.00282827	0.0536205	0.0768797	0.135743	0.0493985	-0.198558	0.000102143	0.0551827	pS6	-0.0563743	0.222228	0.047348	0.109748	0.154284	0.0727481	-0.198882	1.43574e-05	0.0493622	0.190821	0.00261115	0.057006
PSD95	-0.0442246	0.117029	0.0286856	0.105196	0.00146042	0.0306507	0.0064713	0.800212	0.0254347	0.0458333	0.218419	0.036269	-0.0138462	0.685489	0.0343501	PSD95	-0.00723505	0.794418	0.0278186	0.0855687	0.0315724	0.0378292	-0.0157659	0.46838	0.0218577	-0.0670502	0.0552848	0.0359176
RAPTOR	0.15854	5.07509e-07	0.0280544	0.180642	2.69877e-11	0.0224422	0.0365535	0.0846355	0.0206554	0.132297	6.94406e-08	0.0219649	-0.0560548	0.0327371	0.0267228	RAPTOR	-0.0233754	0.305309	0.0229976	-0.0470872	0.0767082	0.0270697	0.0636225	0.000887956	0.0181698	-0.093705	6.91038e-07	0.0189444
RCAN1	0.00439701	0.818547	0.0190916	-0.0896792	2.17277e-06	0.0188061	0.267086	3.41106e-27	0.0170346	0.0730067	0.00505858	0.0247889	-0.0792253	0.00352136	0.0277603	RCAN1	0.166038	2.26066e-09	0.0241974	0.244303	2.02551e-20	0.0204408	0.119265	1.18194e-06	0.0222052	0.0842384	6.49999e-05	0.0196565
RRP1	0.0328149	0.269576	0.02914	-0.144846	5.47015e-05	0.0372812	0.138557	2.44001e-05	0.0295958	0.121044	0.0175291	0.0476021	-0.15803	1.3327e-05	0.0379558	RRP1	-0.0414661	0.175775	0.0311388	0.04036	0.398572	0.0467435	-0.0204575	0.473622	0.0287684	0.103832	0.0528021	0.0505921
RSK	0.0443103	0.217397	0.0350061	-0.0316292	0.487324	0.0461203	0.0782673	0.096006	0.0449325	0.119751	0.00219123	0.0363284	-0.145946	0.0115065	0.0615321	RSK	-0.0796443	0.0771759	0.0466508	-0.00504889	0.882829	0.034288	-0.0156872	0.62673	0.0324419	-0.0192451	0.410698	0.0235529
S6	-0.253868	0.000567927	0.0853149	-0.362578	8.29182e-08	0.0784834	0.0657481	0.258426	0.0560908	0.36726	9.82327e-05	0.0782887	-0.382737	5.88953e-12	0.0635813	S6	-0.342211	1.4129e-10	0.0609366	0.205353	0.0583295	0.0979384	-0.312933	3.07711e-09	0.0593852	0.323933	0.0024861	0.0911293
SOD1	-0.057353	0.0898399	0.0346327	-0.188658	7.97033e-07	0.0408696	0.581072	2.06654e-22	0.0409279	0.0603275	0.254791	0.0512832	-0.253282	2.90204e-07	0.054788	SOD1	0.180615	0.000697065	0.0481636	0.328004	1.43564e-11	0.0393078	0.432885	5.06712e-16	0.0405127	-0.0241278	0.519027	0.0378047
TAU	0.0884469	0.23479	0.0710541	-0.0430682	0.351177	0.0470225	0.312773	6.91666e-06	0.0579926	0.0497524	0.148146	0.0334028	-0.0807128	0.0438424	0.04134	TAU	0.206682	8.92894e-05	0.0466991	0.163766	0.0203716	0.0646828	0.231721	0.000109528	0.0523864	0.00844918	0.825317	0.0380463
TH	-0.0159901	0.683719	0.0394991	-0.0737695	0.0269603	0.0342559	0.0707539	0.0196265	0.0289652	0.0209176	0.597237	0.0391119	-0.0886239	0.0398571	0.0447546	TH	-0.0241405	0.507623	0.0368077	0.0124615	0.766731	0.0416834	-0.0670023	0.0391948	0.0333555	0.00453651	0.889404	0.0324999
TIAM1	0.0636266	0.0222331	0.0267066	-0.00956048	0.719526	0.0266848	0.33548	2.90891e-22	0.0243828	-0.00389081	0.864656	0.0228344	0.040341	0.105833	0.0242821	TIAM1	0.389313	3.1942e-32	0.0218313	0.301068	1.72426e-17	0.027402	0.196156	1.42884e-12	0.0230807	0.0461977	0.075564	0.0252311
TRKA	-0.0287393	0.429166	0.0367997	0.0197127	0.446642	0.0255946	-0.0674805	0.0538251	0.0359952	0.0678461	0.00504325	0.0231358	0.00690399	0.781438	0.0247615	TRKA	-0.0610424	0.0703196	0.0346055	0.0323306	0.239498	0.0269618	0.0242861	0.466587	0.0328931	0.0544328	0.0160203	0.0218102
Ubiquitin	0.0932328	0.00203653	0.0284032	0.117781	0.000192276	0.0288699	0.00303487	0.892813	0.0224434	0.0156467	0.449452	0.0204771	0.066097	0.00429304	0.0220119	Ubiquitin	0.0683554	0.00340241	0.0222296	-0.0108844	0.678934	0.0263911	0.0694794	0.00465139	0.0233629	-0.0402551	0.09592	0.0245163

## Sheet: HP_membrane
Percent difference/change in protein levels in hippocampus, membrane fraction
Yellow highlighting indicates significant differences or changes, Bonferroni p<0.001
NL, normal learning, c-CS-sal vs. c-SC-sal
FL, failed learning, t-CS-sal vs. t-SC-sal
B, initial conditions, baseline, t-SC-sal vs. c-SC-sal
RL, rescued learning, t-CS-mem vs. t-SC-mem
B-tm, initial conditions, trisomy, t-SC-mem vs. t-SC-sal
B-tm-cs, initial conditions, trisomy-control, t-SC-mem vs c-SC-sal
RL vs. NL, endpoint rescued vs. normal, t-CS-mem vs. c-CS-sal
B-cm, initial conditions, control, c-SC-mem vs. c-SC-sal
RL vs. FL, endpoint rescued vs. failed, t-CS-mem vs. t-CS-sal
	NL			FL			B			RL			B-tm				B-tm-cs			RL vs. NL			B-cm			RL vs. FL
Protein	Normal	PValue	Error	Failed	PValue	Error	Baseline	PValue	Error	Rescued	PValue	Error	Ts SC mem vs. Ts SC sal	PValue	Error	Protein	Ts SC mem vs. C SC sal	PValue	Error	Ts CS mem vs. C CS sal	PValue	Error	C SC mem vs. C SC sal	PValue	Error	Ts CS mem vs. Ts CS sal	PValue	Error
APP	0.149345	0.0032619	0.0465428	0.0125746	0.694236	0.0317317	0.298154	8.68807e-23	0.0219528	-0.0557805	0.060603	0.0304011	0.0499082	0.0483986	0.0244853	APP	0.362499	2.0349e-22	0.0269553	0.119877	0.0111844	0.0441634	-0.0154134	0.707994	0.0413983	-0.0208468	0.545311	0.03477
BDNF	0.137302	0.000389587	0.035442	0.00813944	0.798527	0.0317071	0.10448	0.000164979	0.0256434	0.0113331	0.720036	0.0313943	-0.0173595	0.613887	0.0346411	BDNF	0.0853279	0.0149408	0.0332657	-0.0348774	0.28673	0.0332235	-0.0440889	0.132924	0.029854	-0.0142701	0.618742	0.0288345
CAMKII	-0.00527423	0.879997	0.034967	-0.127072	0.00396327	0.0465025	0.0554731	0.116837	0.0342088	0.247449	6.0244e-09	0.0362291	-0.173961	2.18113e-05	0.0436824	CAMKII	-0.128087	0.000494588	0.038508	0.0934051	0.00916762	0.0338946	-0.0685827	0.259475	0.0627505	0.180444	3.11424e-05	0.0388613
CaNA	0.15086	2.56225e-05	0.0323299	0.130447	0.00519274	0.0432827	-0.0236865	0.527754	0.0378658	0.435276	5.13465e-08	0.0635978	-0.120203	0.06341	0.0685096	CaNA	-0.14104	0.0286675	0.0688313	0.0712373	0.0793564	0.0389985	-0.0405974	0.152663	0.0288404	0.117102	0.0116064	0.043446
CDK5	0.198562	4.97404e-06	0.0382117	0.101063	6.26377e-05	0.023427	-0.0442759	0.0141617	0.0182225	0.228152	3.90815e-08	0.0358244	-0.0395854	0.272573	0.0366868	CDK5	-0.0822207	0.0185952	0.0360681	-0.0595405	0.105638	0.0377444	-0.0619666	0.00308125	0.0212638	0.0712823	0.00871221	0.0259732
CTNNB1	-0.162233	0.000301603	0.0478212	-0.121817	8.86881e-05	0.0323167	-0.0525949	0.0761331	0.0302309	-0.0228765	0.657994	0.0521921	-0.0830958	0.0751931	0.0484395	CTNNB1	-0.13132	0.00539447	0.0498781	0.0131786	0.799599	0.0514957	-0.154293	5.12113e-10	0.0253089	0.0202071	0.627935	0.0412121
DYRK1A	-0.0678758	0.163334	0.0501739	-0.0772846	0.0764077	0.0451075	0.0804235	0.0401931	0.0373399	0.00387141	0.917587	0.0372909	-0.0186569	0.646871	0.0410326	DYRK1A	0.0603967	0.177856	0.0433246	0.14272	0.00223273	0.0430023	0.0716247	0.168934	0.0500592	0.0681612	0.104748	0.0404499
FYN	0.0583069	0.334392	0.0585157	-0.191156	1.31821e-10	0.030912	0.215265	3.0088e-14	0.0229401	0.149013	0.0021519	0.0446287	-0.217631	5.38031e-13	0.0312327	FYN	-0.0492452	0.116138	0.0319597	0.032264	0.604956	0.0612772	-0.132409	0.0141842	0.0572359	0.111401	0.0170349	0.043874
GLUR3	0.0536183	0.212587	0.0417213	-0.102348	0.0179673	0.0451706	0.0133869	0.434542	0.016967	-0.029268	0.257454	0.0261497	-0.0246125	0.104	0.0152412	GLUR3	-0.00972569	0.541999	0.0159916	-0.0777103	0.0655994	0.0436668	-0.0252562	0.443673	0.033312	0.0723108	0.127215	0.0455732
GLUR4	0.073768	0.0550965	0.036813	-0.122586	0.0046382	0.0455579	0.0730176	0.0735251	0.039077	0.133131	2.35507e-05	0.0288036	-0.0854025	0.000740578	0.0259468	GLUR4	-0.0119021	0.637835	0.0253858	0.0467166	0.208849	0.0361992	-0.0116572	0.803217	0.0469779	0.201899	7.34395e-07	0.0358821
ITSN1	-0.0554523	0.0309507	0.0261872	-0.0601306	0.0231589	0.0270532	0.210921	6.44732e-20	0.0177854	-0.115978	6.43225e-09	0.020241	0.0253703	0.222878	0.0204744	ITSN1	0.241583	1.73019e-21	0.0194393	0.162013	1.29192e-08	0.0251743	0.0800251	0.00352369	0.0259915	-0.0355644	0.155006	0.0253621
NR1	-0.354916	1.39943e-13	0.0537783	-0.328651	1.9374e-15	0.0453293	-0.0255151	0.526909	0.0407436	-0.213833	7.88443e-08	0.0429981	-0.0416504	0.285358	0.0396872	NR1	-0.0661331	0.0393991	0.0329317	0.138194	0.022955	0.056425	-0.158934	1.74319e-07	0.0316718	0.122248	0.0145172	0.0467494
NR2A	-0.362482	5.76914e-15	0.0517198	-0.18517	4.36731e-05	0.0487545	-0.144632	0.00146898	0.0481137	-0.141173	0.000512523	0.0430294	0.0067527	0.87982	0.0444401	NR2A	-0.138859	0.000181686	0.0389677	0.160149	0.00485751	0.0520844	-0.226831	4.42624e-09	0.0414381	0.0611566	0.201105	0.0462696
NR2B	-0.261393	2.359e-08	0.0513406	-0.0152469	0.707871	0.0409312	-0.0991069	0.000300137	0.028125	-0.160878	1.01756e-07	0.0316417	0.159663	9.08137e-06	0.032303	NR2B	0.0446475	0.154772	0.0305473	0.186905	0.000357059	0.0470731	-0.0948573	0.000712097	0.0288715	-0.0117293	0.759252	0.0384435
NUMB	0.0379237	0.331371	0.0381941	-0.0204318	0.335721	0.0213813	0.022792	0.399391	0.0266584	-0.155715	1.07197e-13	0.0210576	0.193845	2.63553e-12	0.0233745	NUMB	0.221104	8.54994e-13	0.0255978	-0.00659841	0.834983	0.0317336	0.0247518	0.383355	0.027971	0.0290527	0.142288	0.0194358
pCAMKII	0.604709	0.00142721	0.145507	-0.204752	0.0443163	0.113043	0.256368	0.028403	0.103022	0.0978516	0.360568	0.101822	0.189259	0.109303	0.107598	pCAMKII	0.797485	7.94045e-05	0.144611	0.0222119	0.862048	0.126233	0.214909	0.105558	0.119553	0.641792	6.04462e-06	0.106279
pERK	0.792688	4.58193e-22	0.0510993	0.280969	2.60451e-08	0.0423328	0.253049	4.14783e-06	0.0470099	0.287383	1.70999e-07	0.0464451	0.000135076	0.997511	0.0432279	pERK	0.253636	1.60179e-05	0.0507128	-0.0991607	0.0270262	0.0468378	0.126606	0.0152601	0.0486071	0.00528778	0.907111	0.0451371
pGLUR2	0.261535	0.000184166	0.0605551	-0.0359615	0.534981	0.0589064	0.132762	0.00268052	0.0407597	-0.00712117	0.831506	0.0335409	-0.0237273	0.28828	0.0225383	pGLUR2	0.114097	3.28643e-05	0.0252503	-0.110602	0.0536585	0.0603413	0.0351465	0.299859	0.0332109	0.0271046	0.653729	0.0595225
pNR1	-0.233086	9.70528e-14	0.0323023	-0.226747	2.43276e-15	0.0293789	-0.0234281	0.440235	0.0306263	-0.134245	4.7753e-07	0.0276096	-0.0530456	0.0573707	0.0284727	pNR1	-0.0752716	0.000836827	0.022966	0.0439106	0.206577	0.0339003	-0.113722	8.45359e-06	0.02623	0.0601191	0.0399839	0.0282271
pNR2A	-0.0612589	0.383744	0.0723609	-0.0812006	0.0612528	0.0449365	0.0979381	0.0121832	0.0367736	0.0555301	0.135816	0.036074	0.00403108	0.901393	0.0324176	pNR2A	0.102364	0.00559661	0.0346814	0.239592	0.00104453	0.0644382	0.0533317	0.270168	0.0469569	0.153445	0.00170995	0.0448587
pNR2B	0.0111825	0.729889	0.0321467	0.13546	0.0248071	0.0560815	-0.0492857	0.22936	0.0418587	-0.0964171	0.0266747	0.04538	0.222541	1.28336e-05	0.0446183	pNR2B	0.152571	4.30688e-05	0.0337186	0.0307842	0.482913	0.0431232	0.0545804	0.216718	0.0428504	-0.0268868	0.61722	0.0544416
pNUMB	0.22127	1.26765e-08	0.0331638	-0.0854278	0.0237863	0.0391351	0.0829534	0.0147684	0.0322703	0.0184643	0.542376	0.0299755	0.0872279	0.0151632	0.0340671	pNUMB	0.177321	1.26317e-06	0.032358	-0.0180136	0.555306	0.0307605	0.0233941	0.528535	0.0366115	0.210856	8.78349e-08	0.0343596
PSD95	-0.344032	9.25036e-16	0.0467639	-0.374967	2.25629e-20	0.0442617	0.0118371	0.796939	0.0456432	-0.0919493	0.0611974	0.051208	-0.160138	3.56263e-05	0.0410245	PSD95	-0.150188	6.2038e-05	0.0395146	0.176462	0.0043367	0.05624	-0.210051	4.07003e-08	0.0408915	0.219942	0.000217176	0.0527105
RCAN1	0.273585	0.000139441	0.0614096	0.386454	2.43878e-06	0.0663416	-0.0271438	0.526807	0.0433697	0.370817	6.42268e-11	0.0437213	0.0420772	0.369269	0.0457575	RCAN1	0.0141432	0.746774	0.0434046	0.0915364	0.189114	0.066233	0.132689	0.00104631	0.0373156	0.0307159	0.677997	0.072668
SNCA	0.146457	0.0362415	0.0646666	-0.19873	5.82592e-12	0.0296887	0.168221	1.24535e-07	0.0278568	-0.00444479	0.919258	0.0438844	-0.0793152	0.103648	0.0504832	SNCA	0.0714253	0.190815	0.0525008	-0.0665087	0.247405	0.0593048	-0.112682	0.0839613	0.068737	0.131182	0.000213845	0.0326095
SYP	-0.117205	0.0081496	0.0464807	-0.173987	0.00098239	0.0569547	0.00553368	0.911797	0.0497253	0.00899978	0.890226	0.064825	-0.227661	6.85233e-07	0.0499249	SYP	-0.223381	3.80692e-07	0.0476009	-0.112353	0.069218	0.0651963	-0.1671	0.000518711	0.0516067	-0.0565581	0.393237	0.0680362
TIAM1	0.0183458	0.686338	0.0449294	-0.0845382	0.00881719	0.0333208	0.0584806	0.0169344	0.0235057	0.0924849	0.00617996	0.0319328	-0.0533999	0.0472348	0.0274446	TIAM1	0.00189525	0.94381	0.0268204	0.0751926	0.103396	0.0442881	-0.12143	0.000150134	0.0333327	0.129493	0.000766802	0.0356002
TRKA	-0.0522963	0.102725	0.0327133	-0.124228	0.000210179	0.0349868	0.0279181	0.0874087	0.0159938	-0.116059	8.22921e-07	0.0241678	0.0696013	4.4301e-06	0.0141557	TRKA	0.099989	4.16931e-12	0.0126685	0.0306832	0.371234	0.0337136	0.0512816	0.033913	0.0233748	0.0878015	0.0169779	0.0349404

## Sheet: CR_Nuc
Percent difference/change in protein levels in cortex, nuclear fraction
Yellow highlighting indicates significant differences or changes, Bonferroni p<0.0006
NL, normal learning, c-CS-sal vs. c-SC-sal
FL, failed learning, t-CS-sal vs. t-SC-sal
B, initial conditions, baseline, t-SC-sal vs. c-SC-sal
RL, rescued learning, t-CS-mem vs. t-SC-mem
B-tm, initial conditions, trisomy, t-SC-mem vs. t-SC-sal
B-tm-cs, initial conditions, trisomy-control, t-SC-mem vs c-SC-sal
RL vs. NL, endpoint rescued vs. normal, t-CS-mem vs. c-CS-sal
B-cm, initial conditions, control, c-SC-mem vs. c-SC-sal
RL vs. FL, endpoint rescued vs. failed, t-CS-mem vs. t-CS-sal
	NL			FL			B			RL			B-tm				B-tm-cs			RL vs. NL			B-cm			RL vs. FL
Protein	Normal	PValue	Error	Failed	PValue	Error	Baseline	PValue	Error	Rescued	PValue	Error	Ts SC mem vs. Ts SC sal	PValue	Error	Protein	Ts SC mem vs. C SC sal	PValue	Error	Ts CS mem vs. C CS sal	PValue	Error	C SC mem vs. C SC sal	PValue	Error	Ts CS mem vs. Ts CS sal	PValue	Error
AKT	-0.217359	0.000166947	0.0636561	-0.0700674	0.00209007	0.0231906	-0.11718	2.45061e-06	0.0255401	-0.234823	5.59618e-16	0.0300431	0.107289	0.00038082	0.0281036	AKT	-0.0224629	0.339228	0.0237054	-0.0442748	0.476804	0.0635182	-0.167278	1.30869e-14	0.0217937	-0.0876276	0.00010253	0.0230165
AMPKA	0.0679005	0.029505	0.0299266	-0.0798923	0.0320587	0.0384749	-0.0132877	0.705815	0.0353765	-0.166384	7.01875e-10	0.0279293	0.0814083	0.029575	0.0356645	AMPKA	0.0670389	0.0176973	0.0270904	-0.167057	9.77716e-09	0.0303854	-0.00340045	0.887445	0.0240318	-0.0202465	0.487767	0.0294105
APP	0.0795184	0.0026761	0.0251073	0.00957558	0.757059	0.0307501	0.21378	4.502e-10	0.0292429	-0.0100429	0.643475	0.021771	0.00687085	0.800124	0.0270019	APP	0.22212	1.16058e-15	0.0226859	0.120728	4.52083e-06	0.0240967	-0.0288298	0.257739	0.0257662	-0.012695	0.607492	0.0248242
ARC	-0.155517	1.97332e-25	0.0136823	-0.0667004	0.000337026	0.0188113	-0.105204	6.50299e-14	0.013596	-0.211831	1.40768e-36	0.0146034	0.152468	4.19584e-16	0.0157545	ARC	0.0312234	0.0128928	0.0122335	-0.0375436	0.0176672	0.0159719	-0.0361308	3.92958e-05	0.00872833	-0.0267442	0.125483	0.0175942
BAD	-0.0726045	0.0194819	0.0318638	-0.146353	2.65253e-05	0.0364965	0.12043	1.30875e-09	0.0176477	-0.0245485	0.433499	0.0316275	-0.124991	5.33032e-10	0.020002	BAD	-0.0196135	0.435539	0.0253251	0.0311884	0.321296	0.0308379	0.07113	0.0351237	0.0322922	-0.000138579	0.997645	0.0468575
BAX	0.0604102	0.000775293	0.0171344	0.00642089	0.772671	0.0221155	0.0232217	0.218581	0.0185899	-0.0536036	0.00043728	0.0153599	0.0112247	0.383835	0.0127844	BAX	0.0347071	0.0763322	0.0191329	-0.0765432	4.37194e-06	0.016777	-0.00164157	0.933045	0.0195279	-0.0490863	0.0471701	0.0251504
BCL2	-0.0484358	0.107477	0.0306313	-0.0608765	0.166593	0.0451062	0.0269038	0.288577	0.0249052	-0.0452066	0.163703	0.0330279	-0.00138185	0.97264	0.0402262	BCL2	0.0254848	0.512371	0.0382974	0.0289649	0.470309	0.0394414	0.157737	0.000995094	0.0432993	0.0152807	0.759557	0.049445
BDNF	0.0890149	0.00512048	0.0300664	-0.0551759	0.121892	0.0364807	0.0322984	0.34582	0.0336242	-0.0237201	0.371855	0.0268152	-0.00284493	0.925352	0.0303616	BDNF	0.0293587	0.235352	0.0242976	-0.0772007	0.010575	0.0310992	-0.0716334	0.00615582	0.0268133	0.0303502	0.35579	0.0322847
BRAF	0.620089	2.58462e-07	0.0898876	0.492417	1.06237e-13	0.0488304	0.0703327	0.0661712	0.0367542	0.830253	6.52251e-33	0.0408693	0.0321942	0.381242	0.0360931	BRAF	0.104791	0.00512473	0.035141	0.248109	0.0131039	0.0884459	-0.0183246	0.641902	0.0397026	0.26585	1.42886e-05	0.0526499
CAMKII	-0.019941	0.468832	0.0277442	-0.0204162	0.429367	0.02603	-0.0459304	0.0682208	0.0256182	-0.200627	5.21234e-14	0.0274009	0.133173	1.58722e-05	0.0281224	CAMKII	0.0811256	0.00215417	0.0250349	-0.118193	3.5406e-05	0.0296522	-0.0403274	0.107021	0.0254121	-0.0752932	0.00284552	0.0258278
CaNA	0.392227	1.48734e-18	0.0333963	0.262744	3.038e-09	0.0369937	0.0598601	0.0780844	0.0327974	0.575221	1.11513e-31	0.0312252	-0.153367	2.75181e-06	0.034315	CaNA	-0.102688	0.00104237	0.0324757	0.0152547	0.638659	0.0321831	-0.126735	7.08709e-06	0.0292909	0.0561392	0.10286	0.0332813
CDK5	0.114776	1.7706e-06	0.0219473	0.0464642	0.0472181	0.0226994	0.0873551	5.50935e-05	0.0202406	0.0298425	0.16737	0.0212067	-0.0609122	0.00147869	0.0194478	CDK5	0.0211219	0.286329	0.0195424	-0.0566762	0.0135034	0.0233732	-0.0264085	0.199676	0.0207919	-0.0758283	0.00160924	0.0245451
CREB	-0.00396364	0.882191	0.0267595	-0.114865	3.93958e-06	0.0254507	0.0522673	0.030585	0.0233612	-0.0840644	0.000515279	0.0248279	0.0438866	0.109808	0.026718	CREB	0.0984477	0.000209122	0.024777	0.0101111	0.705857	0.0266128	0.028747	0.3475	0.0300894	0.0802119	0.00129154	0.0235531
CTNNB1	-0.00945717	0.741543	0.0287611	-0.0913351	0.0019304	0.0303361	-0.0174311	0.588479	0.0324353	-0.141482	9.64748e-07	0.0300643	0.0437559	0.122215	0.0275694	CTNNB1	0.025757	0.338719	0.0265023	-0.110961	0.000278691	0.0317246	-0.120944	5.41147e-06	0.0274424	-0.0139411	0.750686	0.0441093
DYRK1A	0.789593	2.16278e-10	0.0861447	0.550005	8.54295e-14	0.0532007	0.21398	9.38969e-06	0.0424247	0.88266	2.82364e-31	0.0444643	-0.0182552	0.675309	0.0439075	DYRK1A	0.191738	4.2021e-06	0.0368861	0.253714	0.00949529	0.0862421	-0.00791226	0.822912	0.0354429	0.19236	0.00119911	0.0533423
EGR1	-0.163208	2.59233e-06	0.0363499	-0.138235	5.12247e-05	0.03551	-0.0785309	0.0288329	0.0370574	-0.174426	3.71552e-05	0.0448698	0.059916	0.0452654	0.0288032	EGR1	-0.0233202	0.565447	0.0409561	-0.0364137	0.221039	0.030165	0.0756081	0.113003	0.0457013	0.0154039	0.724957	0.0433454
ELK	0.00880007	0.845332	0.0448403	0.0644247	0.0390146	0.02998	-0.0675549	0.0112294	0.0272818	-0.117451	0.000167838	0.0325043	0.0163705	0.557317	0.0276152	ELK	-0.0516303	0.0323102	0.0245618	-0.170318	0.00011303	0.0472335	-0.149063	2.45332e-10	0.0240589	-0.156331	3.51508e-06	0.0353681
ERBB4	-0.086959	3.39094e-07	0.0171324	-0.0361177	0.0370848	0.0174875	-0.030067	0.025587	0.0135546	-0.125055	2.8237e-20	0.0126883	0.0729344	5.42e-06	0.0149878	ERBB4	0.0406745	0.00246172	0.0129701	-0.00274696	0.868407	0.0165774	-0.044112	0.000862964	0.0133135	-0.0260651	0.0599763	0.0139349
ERK	0.214213	2.98608e-08	0.0333987	0.149555	0.000689726	0.0402032	-0.00651252	0.862551	0.0376821	-0.0695292	0.0324421	0.0334312	0.0151931	0.662573	0.0344944	ERK	0.00860219	0.799195	0.0336177	-0.227092	5.00975e-13	0.0330501	-0.133571	0.00223062	0.0462171	-0.178291	1.11094e-06	0.0387653
GFAP	0.0897762	3.1761e-06	0.0178391	0.0450983	0.0130248	0.0175525	0.0584367	0.000337874	0.0155226	0.00740406	0.721566	0.0206657	-0.0495635	0.00713545	0.0186654	GFAP	0.00597692	0.781272	0.0214278	-0.0700611	2.93913e-05	0.0169146	-0.0263905	0.195381	0.0205785	-0.0838435	2.78e-05	0.0202514
GSK3B	0.307024	4.90667e-08	0.0468815	0.108012	0.00179883	0.0322623	0.10568	0.00473686	0.0350942	0.121501	0.00196395	0.0364982	-0.00491656	0.862962	0.0285109	GSK3B	0.100244	0.00392391	0.032669	-0.0559277	0.236554	0.0484611	0.0023643	0.945377	0.0344197	0.0071977	0.862567	0.0413639
H3AcK18	-0.0529911	0.306641	0.0530648	-0.258571	1.62505e-05	0.0671421	0.35558	2.21484e-08	0.0516577	-0.290174	9.49523e-05	0.084852	0.0127544	0.879153	0.083193	H3AcK18	0.37287	0.000171435	0.0816856	0.0290276	0.613254	0.0564865	0.197582	0.00162895	0.0561868	-0.0304135	0.651365	0.0682044
H3AcK9	-0.0153615	0.915642	0.14593	-0.440021	2.41229e-06	0.118233	1.17217	1.46211e-07	0.141376	-0.117671	0.41158	0.152089	-0.377785	0.00149637	0.146989	H3AcK9	0.351556	0.108651	0.186795	0.211122	0.0514729	0.0976613	-0.0292846	0.831589	0.139557	-0.0196098	0.875593	0.126284
H3MeK4	-0.20475	2.24022e-05	0.0519136	-0.169681	0.000294092	0.0501551	0.0467062	0.332651	0.0469667	-0.259078	1.43344e-06	0.0590885	0.0742718	0.174405	0.0524811	H3MeK4	0.124447	0.0638473	0.0627051	0.0476299	0.324618	0.0470445	0.0112706	0.847164	0.0580234	-0.0413905	0.453582	0.0562335
IL1B	-0.230956	1.89768e-18	0.0266066	-0.0433453	0.0695377	0.0242413	-0.135439	1.4582e-09	0.0227405	-0.129322	8.61158e-07	0.0271032	0.127827	5.96058e-06	0.025731	IL1B	-0.0249251	0.299516	0.024255	0.103936	0.000837024	0.0290748	-0.0080013	0.726372	0.02292	0.026466	0.316748	0.0260044
ITSN1	0.539249	5.71823e-09	0.0702702	0.389244	6.65455e-17	0.0347503	0.210571	1.26193e-08	0.0319209	0.382737	2.56083e-14	0.0390938	0.0469856	0.111558	0.0287034	ITSN1	0.267189	9.07127e-12	0.0323195	0.13834	0.0693669	0.070923	-0.0278367	0.404592	0.0337934	0.0423389	0.383867	0.0474892
JNK	-0.0425312	0.404539	0.0520115	-0.0381087	0.149485	0.0268163	0.008922	0.741001	0.0268291	-0.0501583	0.0442689	0.0254032	0.0408536	0.135986	0.0267281	JNK	0.0501356	0.0468494	0.0244323	0.0417703	0.417931	0.0504031	-0.0423755	0.0795245	0.0245542	0.0278103	0.285253	0.025584
MEK	0.0102607	0.781648	0.0367714	-0.0883518	0.00469517	0.0322214	0.0579318	0.0633465	0.0301296	-0.119254	2.50193e-06	0.0261083	0.0100941	0.695267	0.0255957	MEK	0.0686106	0.0149404	0.0269881	-0.0683147	0.0464823	0.0352911	-0.0402859	0.157026	0.0289359	-0.024137	0.451966	0.0324051
MTOR	-0.0773375	0.000778337	0.0235209	-0.161468	1.75574e-06	0.035368	-0.0455033	0.0953877	0.0277693	-0.185073	2.17626e-17	0.0217199	0.0672811	0.0103574	0.025113	MTOR	0.0187163	0.430056	0.0234433	-0.100235	2.70915e-06	0.0217958	-0.0427202	0.0733663	0.024241	0.037237	0.247579	0.0315044
nNOS	-0.167644	1.44209e-09	0.0286628	-0.140655	3.84544e-06	0.0315979	-0.0296826	0.136602	0.0201466	-0.0795686	5.78204e-05	0.0200981	0.0321426	0.1327	0.0209407	nNOS	0.00150595	0.939314	0.0197368	0.10748	0.000531488	0.0289055	-0.0430193	0.00139075	0.013542	0.105513	0.00141316	0.0308406
NUMB	0.0842348	0.000771882	0.023616	0.120251	0.000697285	0.0327939	0.0621469	0.0413719	0.0293339	0.0116978	0.492495	0.016908	-0.0639021	0.00157935	0.0205622	NUMB	-0.00572656	0.744759	0.0176119	-0.0722449	0.0012337	0.0228192	-0.062237	0.000162534	0.0166803	-0.154611	2.89463e-16	0.0182603
P3525	-0.013102	0.521045	0.0205088	-0.0499559	0.0132097	0.0204342	0.0815987	3.68151e-07	0.0148207	-0.0171701	0.26898	0.0156165	-0.0935409	5.88385e-09	0.0160156	P3525	-0.019575	0.198097	0.0153007	-0.0236164	0.248776	0.0206514	-0.0463114	0.00163653	0.0148286	-0.0622592	0.00169313	0.0201061
P38	-0.207669	8.17971e-14	0.0286058	-0.271281	3.2824e-19	0.0305941	-0.0819556	0.0071791	0.0314175	-0.294864	5.23186e-23	0.0306483	0.158518	1.28148e-05	0.0327211	P38	0.0635708	0.0647956	0.0331583	-0.0534741	0.0373808	0.026206	0.0410875	0.190851	0.0306668	0.121026	0.000100119	0.0286281
P70S6	-0.0142193	0.654457	0.0319409	0.142695	1.55414e-05	0.0298631	-0.0426984	0.111661	0.0272888	-0.0751658	0.00350259	0.0263879	0.121009	9.91072e-05	0.0286488	P70S6	0.0731441	0.0035727	0.0238908	0.00679629	0.840529	0.0336102	0.0776394	0.00038787	0.0206765	-0.0927169	0.000404811	0.026892
pAKT	-0.114072	0.00745166	0.0447196	-0.129354	0.000146416	0.0355335	0.0511408	0.100775	0.0302246	-0.184215	2.20836e-11	0.0285118	0.0962329	0.00316594	0.0306842	pAKT	0.152321	6.40085e-07	0.0274025	0.0610872	0.179472	0.0439988	0.031017	0.282714	0.0283496	0.0271783	0.417725	0.0330047
pBRAF	-0.10393	0.00342203	0.0369636	-0.109119	1.20871e-05	0.0255093	0.00160551	0.947991	0.0245569	-0.133734	1.0419e-09	0.0222843	0.0858549	0.000780697	0.02407	pBRAF	0.0876146	0.000428182	0.0233767	0.0514395	0.15498	0.0351224	0.0198993	0.473456	0.0274284	0.0558695	0.0222343	0.0235467
pCAMKII	-0.12557	0.00824746	0.0501976	-0.385098	3.4329e-09	0.0773431	0.192993	0.0101856	0.0679016	-0.339379	6.30061e-08	0.0734283	0.0645231	0.373361	0.0700521	pCAMKII	0.269969	1.32857e-05	0.0532679	-0.040554	0.563077	0.0714579	0.428561	3.4183e-14	0.0432749	0.143671	0.101531	0.0815103
pCASP9	-0.0331389	0.32712	0.0342915	-0.0343032	0.288562	0.0327732	0.000686361	0.977983	0.0248254	-0.132527	5.30847e-07	0.0272659	0.0907921	0.0011956	0.0263701	pCASP9	0.0915408	0.000113798	0.0221679	-0.0206642	0.581061	0.0377661	0.06138	0.0309558	0.027392	-0.020156	0.545492	0.0336056
pCFOS	-0.0540919	0.0637648	0.0298017	-0.0862867	0.00862127	0.0338327	-0.00689145	0.812295	0.0290731	-0.0166149	0.524505	0.0262685	-0.0286245	0.386566	0.0334497	pCFOS	-0.0353187	0.200509	0.0279805	0.00290203	0.904694	0.0241639	0.0551272	0.166546	0.0386328	0.0454441	0.174056	0.0325159
pCREB	-0.0376926	0.245867	0.0329948	-0.0722766	0.0220306	0.0324175	0.0540224	0.0852752	0.0303938	-0.0680814	0.0549681	0.0365016	0.0247321	0.408945	0.0295125	pCREB	0.0800906	0.0046808	0.0268814	0.0459823	0.271529	0.0407608	-0.0351186	0.236966	0.0301293	0.029366	0.477673	0.0406662
pELK	0.205823	0.007211	0.0688151	0.268082	2.54472e-07	0.0439467	-0.0699273	0.106434	0.0446619	0.117779	0.000162655	0.0289043	0.162954	2.08492e-05	0.0344687	pELK	0.081627	0.0257402	0.034876	0.00265085	0.966654	0.0632371	-0.00617504	0.867662	0.0371205	0.025107	0.512571	0.0377829
pERK	1.11952	1.54534e-16	0.0819295	0.916893	5.07055e-18	0.0657903	0.0744382	0.140175	0.048442	1.23712	5.43248e-43	0.0439554	0.0156444	0.748849	0.0484069	pERK	0.0912471	0.014865	0.035486	0.151793	0.089213	0.0827018	0.0941542	0.0038455	0.0307254	0.185313	0.00552019	0.0604317
pGSK3BS9	0.193225	8.81224e-15	0.0207615	0.0182865	0.254794	0.015852	0.131259	4.10521e-19	0.0121979	0.114463	2.35525e-07	0.0201168	-0.10287	4.87693e-10	0.0164341	pGSK3BS9	0.0148858	0.375367	0.0166248	-0.0521044	0.0249468	0.0236536	-0.0299892	0.0601684	0.0160976	-0.0181366	0.376325	0.0206273
pGSK3BT216	0.0354494	0.206784	0.0274881	-0.0502015	0.038985	0.0247313	0.08551	7.2828e-05	0.0201763	0.0598234	0.00424869	0.0200481	-0.0545574	0.0124953	0.0222213	pGSK3BT216	0.0262874	0.211473	0.0206879	0.0504457	0.0702179	0.0270118	0.0187186	0.25801	0.016344	0.0549629	0.0171962	0.0222081
pJNK	-0.119513	0.0276678	0.0573059	-0.0581492	0.0898494	0.035088	0.0247616	0.411879	0.0297336	-0.212262	7.57929e-16	0.026928	0.108924	0.000183133	0.0270203	pJNK	0.136383	3.77118e-07	0.0241799	0.0166788	0.768601	0.0561385	0.0945641	0.000498891	0.0254823	-0.0725259	0.0304796	0.0344866
PKCA	0.217285	1.39776e-11	0.0271189	-0.0406577	0.335751	0.04298	0.109893	0.00541687	0.0370028	-0.0334787	0.340526	0.0356319	-0.0133766	0.693325	0.0340912	PKCA	0.0950558	0.000189698	0.0237963	-0.130528	0.0002865	0.0378046	0.00453852	0.843615	0.0229213	-0.0059982	0.891593	0.0440733
pMEK	-0.09539	0.0315645	0.0462457	-0.133404	6.8068e-05	0.0349284	0.0473015	0.122479	0.0297737	-0.197989	4.48132e-17	0.0237008	0.0856485	0.00388526	0.0280664	pMEK	0.137001	6.61758e-07	0.0248504	0.00804536	0.855437	0.0439206	0.0326403	0.255398	0.0281505	0.00473906	0.875205	0.030056
pMTOR	-0.0683082	0.00219835	0.0227545	-0.16763	0.00417846	0.0630606	-0.0711	0.0173769	0.0306999	-0.247933	3.79584e-37	0.0175303	0.209976	4.81793e-11	0.0270935	pMTOR	0.123947	5.56732e-08	0.0205512	-0.0927433	2.67467e-06	0.0200729	0.0531042	0.0169526	0.0214684	0.0932437	0.108918	0.0553011
pNUMB	0.335302	9.04012e-19	0.0289539	0.0284576	0.443564	0.0365249	0.197316	2.84169e-07	0.033659	-0.0856477	0.0013714	0.0275395	0.0147789	0.657326	0.0330126	pNUMB	0.215011	1.47964e-13	0.0242311	-0.168017	2.12977e-08	0.0313736	0.129075	4.778e-07	0.0232329	-0.0978088	0.000841386	0.0302439
pP70S6	-0.129939	0.0444409	0.0687397	-0.548632	1.82872e-20	0.0735233	0.539573	3.19301e-17	0.0457366	-0.152118	0.0285157	0.0747381	-0.29181	2.14573e-15	0.0394248	pP70S6	0.0903182	0.0370702	0.0411464	0.0625252	0.506929	0.0912063	0.120513	0.00694491	0.0416667	0.330325	0.00530582	0.100979
pPKCAB	0.68789	7.24829e-22	0.0471774	0.13619	0.0252042	0.0564656	0.274752	1.56266e-06	0.0487395	0.314632	8.54519e-06	0.0596889	-0.201736	6.17983e-08	0.0397561	pPKCAB	0.017588	0.650615	0.0384278	-0.20744	0.000455754	0.0650991	-0.0218278	0.542235	0.0361442	-0.0763667	0.290123	0.074847
pPKCG	0.181853	0.0183636	0.0701686	-0.301014	5.14204e-06	0.0757164	0.759008	2.06284e-34	0.0363809	0.0410574	0.544662	0.0662884	-0.353629	5.36588e-40	0.0248718	pPKCG	0.136972	0.000331599	0.0350358	0.00152302	0.98652	0.089945	0.212687	7.18664e-07	0.0375333	-0.0373065	0.71243	0.102954
pRSK	-0.00769367	0.872666	0.0481164	-0.134692	4.42018e-06	0.0303453	0.128318	3.83684e-08	0.0209442	0.00269625	0.929149	0.0302405	-0.0717651	0.000985067	0.0222046	pRSK	0.0473406	0.00532611	0.0163849	0.0583068	0.281696	0.0524844	0.0193103	0.307062	0.0186722	0.0756108	0.055599	0.0378011
pS6	-0.155517	1.97332e-25	0.0136823	-0.0667004	0.000337026	0.0188113	-0.105204	6.50299e-14	0.013596	-0.211831	1.40768e-36	0.0146034	0.152468	4.19584e-16	0.0157545	pS6	0.0312234	0.0128928	0.0122335	-0.0375436	0.0176672	0.0159719	-0.0361308	3.92958e-05	0.00872833	-0.0267442	0.125483	0.0175942
RAPTOR	0.0429738	0.135598	0.02806	-0.156086	5.66123e-06	0.0360332	0.0523356	0.135086	0.0339725	-0.208722	4.74666e-17	0.0251727	0.0969915	0.00992877	0.0354958	RAPTOR	0.154403	4.21673e-07	0.0272784	-0.124184	8.06806e-07	0.0259347	0.0521234	0.0590498	0.0267442	0.0285705	0.222912	0.0230227
RCAN1	0.0129723	0.64118	0.027606	-0.102558	0.0685249	0.0589707	0.0423202	0.140133	0.0279627	-0.20088	3.60647e-10	0.0337781	0.13074	2.7346e-05	0.0284857	RCAN1	0.178593	4.67548e-12	0.0220762	-0.0702237	0.0521961	0.0372539	0.0605418	0.00988738	0.0225431	0.00685843	0.909522	0.0600501
RRP1	0.0697399	0.00395439	0.023074	-0.0410983	0.0601579	0.0221584	0.119433	3.22466e-09	0.0180564	-0.0530054	0.102356	0.0331599	-0.0536313	0.0902524	0.0323537	RRP1	0.0593958	0.0978844	0.0346674	-0.0621625	0.00230662	0.0207404	0.0413329	0.207423	0.0320104	-0.0653827	0.00478624	0.0236114
RSK	-0.0163903	0.624349	0.0336863	-0.0660423	0.0340123	0.0319305	0.00318011	0.915438	0.0298573	-0.115523	5.80682e-05	0.029807	0.0686353	0.0344188	0.0311289	RSK	0.0720565	0.0306442	0.0319192	-0.0359898	0.246526	0.0315268	-0.0165957	0.658729	0.0378274	0.0120415	0.697017	0.0306871
S6	0.293439	3.53613e-06	0.053662	0.189099	0.00183784	0.0546056	0.489871	9.17709e-11	0.0576753	0.334226	2.68436e-07	0.0538007	-0.279281	3.58492e-07	0.0618137	S6	0.073779	0.211904	0.0568082	0.107639	0.0443926	0.0504747	-0.0923046	0.0343272	0.045416	-0.191318	1.17566e-06	0.0419133
SHH	-0.108503	2.85127e-07	0.0214806	-0.0538126	0.0254432	0.0245064	-0.0281601	0.235641	0.0240003	-0.0541247	0.031117	0.0256	-0.0218611	0.408874	0.0266975	SHH	-0.0494056	0.0665062	0.0274346	0.00857783	0.655054	0.0190848	-0.074118	0.00328415	0.0258446	-0.0221838	0.330412	0.0229745
SNCA	-0.153672	1.28367e-14	0.019753	-0.0301087	0.160611	0.0216818	-0.0881095	3.11207e-08	0.0158939	-0.222944	9.32402e-27	0.0196763	0.121069	6.04546e-13	0.014656	SNCA	0.022292	0.180983	0.0164134	-0.0613828	0.00711244	0.0232508	0.0198404	0.262181	0.0174667	-0.101824	8.90305e-05	0.0266596
SOD1	-0.609805	1.9166e-45	0.0480521	-0.543149	3.11305e-31	0.0525995	-0.164338	0.00455577	0.0624335	-0.596984	1.89376e-42	0.0501424	0.148115	0.0356013	0.0651972	SOD1	-0.0405633	0.517811	0.0638952	-0.00903957	0.764897	0.0303185	-0.257255	6.43879e-09	0.0487813	0.0128223	0.663715	0.0292489
Tau	-0.150193	0.00982142	0.0623193	-0.161441	0.000719027	0.0509805	0.300642	9.70205e-05	0.0658338	-0.116872	0.0348977	0.0584437	-0.173236	0.00484367	0.0666387	Tau	0.075324	0.338438	0.0756509	0.117487	0.00573097	0.0396966	-0.0975903	0.0647657	0.0552597	-0.129294	0.000147745	0.0355503
TIAM1	0.0910447	0.0018459	0.0275426	-0.084708	0.0209069	0.0379127	0.14231	0.000180571	0.034738	-0.168142	3.48105e-13	0.023435	0.0487529	0.165097	0.0341426	TIAM1	0.198001	9.95036e-12	0.0247115	-0.0865939	0.000657603	0.0261228	0.0306196	0.247265	0.0259825	-0.0468467	0.0616961	0.0254983
TRKA	0.0242019	0.597405	0.0451942	0.0175717	0.663828	0.0399972	0.0227438	0.574996	0.0400297	-0.0944267	0.0184049	0.0416923	0.0399797	0.297773	0.0375325	TRKA	0.0636314	0.0924725	0.0364585	-0.0595641	0.209612	0.048773	-0.0906161	0.00760817	0.0351883	-0.0744862	0.0892896	0.045279
Ubiquitin	-0.165628	6.17078e-19	0.0180231	-0.0669365	0.00177418	0.0217685	0.00275431	0.874639	0.0174077	-0.232864	3.77017e-29	0.0194057	0.108154	3.19227e-07	0.0192931	Ubiquitin	0.111206	3.6986e-09	0.0169476	0.0216621	0.29377	0.0203493	0.101569	3.42276e-08	0.016769	-0.0889097	3.70217e-05	0.0218958

## Sheet: CR_Cyto
Percent difference/change in protein levels in cortex, cytosol fraction
Yellow highlighting indicates significant differences or changes, Bonferroni p<0.0009
NL, normal learning, c-CS-sal vs. c-SC-sal
FL, failed learning, t-CS-sal vs. t-SC-sal
B, initial conditions, baseline, t-SC-sal vs. c-SC-sal
RL, rescued learning, t-CS-mem vs. t-SC-mem
B-tm, initial conditions, trisomy, t-SC-mem vs. t-SC-sal
B-tm-cs, initial conditions, trisomy-control, t-SC-mem vs c-SC-sal
RL vs. NL, endpoint rescued vs. normal, t-CS-mem vs. c-CS-sal
B-cm, initial conditions, control, c-SC-mem vs. c-SC-sal
RL vs. FL, endpoint rescued vs. failed, t-CS-mem vs. t-CS-sal
	NL			FL			B			RL			B-tm				B-tm-cs			RL vs. NL			B-cm			RL vs. FL
Protein	Normal	PValue	Error	Failed	PValue	Error	Baseline	PValue	Error	Rescued	PValue	Error	Ts SC mem vs. Ts SC sal	PValue	Error	Protein	Ts SC mem vs. C SC sal	PValue	Error	Ts CS mem vs. C CS sal	PValue	Error	C SC mem vs. C SC sal	PValue	Error	Ts CS mem vs. Ts CS sal	PValue	Error
AKT	0.337903	2.10977e-26	0.0229304	0.0206754	0.53341	0.0327825	0.21856	5.80611e-11	0.0282564	0.101245	0.000231601	0.0256657	-0.0833376	0.0023994	0.0282337	AKT	0.117008	6.09432e-08	0.0195253	-0.0805765	0.00223863	0.0270899	0.0196462	0.410626	0.0235908	-0.0109788	0.71009	0.0296445
AMPKA	0.157131	0.000185607	0.0381872	-0.182697	8.92161e-05	0.0500907	0.300519	3.14105e-11	0.0369773	-0.00851747	0.845864	0.0439388	-0.0474428	0.143133	0.0330417	AMPKA	0.238819	1.684e-11	0.0296729	0.0614769	0.225932	0.0491012	0.133518	0.000291056	0.0339132	0.155562	0.0152111	0.0589255
BAX	0.34613	1.41434e-27	0.0226771	0.200004	2.7905e-08	0.0310982	0.0771944	5.73947e-05	0.0180167	0.467733	6.46022e-43	0.0209782	-0.106273	2.38996e-07	0.0208678	BAX	-0.0372822	0.0187437	0.016009	0.0496847	0.0615148	0.0257715	-0.0284515	0.0334632	0.0134696	0.0931233	0.0038934	0.0303956
BDNF	0.366772	7.38395e-09	0.0513234	0.19982	0.000450333	0.050771	0.121904	0.00144947	0.0355288	0.272568	4.32581e-13	0.0308276	-0.0865738	0.00639767	0.0327984	BDNF	0.0247768	0.419507	0.0302441	-0.0458551	0.308541	0.0459663	-0.137259	2.64138e-05	0.0342251	-0.0311905	0.479995	0.0447581
BRAF	0.0492038	0.598571	0.0910641	-0.141725	0.0675532	0.0830016	0.373309	0.000138125	0.0813323	0.565371	9.16263e-08	0.0804557	-0.343142	1.85737e-05	0.0953857	BRAF	-0.0979313	0.208402	0.081618	0.345851	0.00104049	0.0890987	-0.166935	0.00426406	0.0630945	0.198014	0.00481067	0.0631833
CAMKII	0.140906	4.79399e-05	0.0315919	-0.0166583	0.614228	0.0332579	0.0610672	0.0197154	0.0251807	0.106971	0.0129326	0.0404789	-0.017024	0.54483	0.0282995	CAMKII	0.0430036	0.0940955	0.0250088	0.0119809	0.788639	0.0443601	-0.0657673	0.0105718	0.0263317	0.10656	0.0310028	0.0465276
CaNA	-0.330116	3.39804e-09	0.0637557	-0.017214	0.668672	0.0404868	-0.112537	2.72951e-05	0.0276845	0.188918	0.000227648	0.045995	-0.07875	0.0238025	0.035963	CaNA	-0.182425	1.34779e-10	0.029435	0.451043	1.05354e-06	0.073323	-0.126929	2.09179e-06	0.0276804	0.114476	0.0462516	0.0539293
CASP3	0.121715	0.000141603	0.029498	0.085327	0.0127877	0.0324947	0.0376471	0.0532028	0.0189825	0.137168	4.06558e-07	0.0244391	-0.0311143	0.130582	0.0208068	CASP3	0.00536146	0.765518	0.0179001	0.0192117	0.500462	0.0281866	0.00778345	0.615043	0.0153908	0.0151649	0.601823	0.0287882
CDK5	-0.0568414	2.18289e-06	0.0119336	0.0277098	0.159786	0.0193466	-0.0740732	1.57687e-07	0.0140663	-0.0185461	0.252841	0.0163188	-0.0205605	0.262265	0.01847	CDK5	-0.0931107	5.76916e-10	0.0148665	-0.056288	6.93964e-05	0.014223	-0.0786579	4.91733e-09	0.0133241	-0.0646438	0.000110235	0.0168525
CTNNB1	0.334356	6.44728e-19	0.02873	0.0754157	0.0495676	0.0367265	0.141141	2.66959e-08	0.0226312	0.250123	3.52858e-10	0.0336069	-0.0312231	0.208005	0.0250981	CTNNB1	0.105511	0.000127482	0.0255793	0.0357245	0.325879	0.0356307	-0.00606818	0.823698	0.0272802	0.12616	0.00775172	0.044058
DYRK1A	-0.111979	0.182356	0.0886928	-0.22108	0.00144286	0.0769668	0.343448	0.000135077	0.0755819	0.285288	0.000776572	0.0734015	-0.302545	6.60893e-05	0.0880661	DYRK1A	-0.0630059	0.390257	0.0755536	0.35617	0.00047666	0.0856115	-0.124318	0.0191466	0.0561568	0.150862	0.0152521	0.057288
ELK	0.288254	3.13918e-14	0.0305242	-0.0508736	0.295577	0.0497445	0.210873	9.11986e-10	0.02949	0.115842	0.00199244	0.0349375	-0.0698874	0.0262272	0.0323088	ELK	0.126248	1.19533e-06	0.0236007	-0.0244818	0.507396	0.0373164	-0.00331806	0.892009	0.0244462	0.0934883	0.0773705	0.0502775
ERK	0.179956	0.00113972	0.0499954	-0.0957243	0.0607496	0.0532517	0.115229	0.00118198	0.0330586	-0.142156	1.89535e-05	0.0348943	-0.0191137	0.560112	0.0330556	ERK	0.093913	0.000100168	0.0225278	-0.204711	2.4308e-05	0.052849	0.0389153	0.125969	0.0248335	-0.0694794	0.162848	0.0513626
GAD2	-0.147098	5.02136e-05	0.0382384	-0.069445	0.133124	0.0476621	-0.0296808	0.223264	0.0246492	-0.268074	1.2036e-21	0.028559	0.176809	2.32339e-10	0.0241454	GAD2	0.141881	9.50742e-08	0.0237939	-0.0200848	0.613799	0.0401338	0.122304	7.04754e-07	0.0224394	-0.0743839	0.116412	0.0489659
GSK3B	-0.0597336	0.172178	0.0449245	0.071703	0.119771	0.0442582	-0.113965	0.002406	0.0392711	-0.238389	0.00124518	0.0830167	0.0775135	0.0886466	0.0435974	GSK3B	-0.0452857	0.18203	0.0345842	-0.226686	0.00368038	0.0873539	-0.0513565	0.045024	0.0261196	-0.234259	0.00421368	0.0919324
IL1B	-0.313794	1.65068e-17	0.0395272	0.147525	0.0197488	0.0583989	-0.254997	1.77149e-14	0.035072	-0.195775	0.000435756	0.0607939	0.264705	3.21429e-08	0.0405126	IL1B	-0.0577913	0.136067	0.0397468	0.104256	0.104027	0.0606966	-0.0744938	0.0183335	0.0325202	-0.113652	0.119114	0.0769965
ITSN1	-0.1264	0.08362	0.07765	-0.165868	0.00850701	0.0680174	0.201388	0.00628766	0.0663138	0.163114	0.016455	0.0624031	-0.181116	0.00847629	0.0750182	ITSN1	-0.0162025	0.792243	0.0619193	0.309831	0.000540331	0.0766042	-0.10541	0.0203782	0.0476016	0.141853	0.011028	0.0515801
JNK	0.264906	8.32383e-17	0.0253551	-0.0367979	0.299002	0.0359744	0.199816	2.41554e-09	0.0288987	0.0947717	0.00429012	0.0313009	-0.0518442	0.0861015	0.0308376	JNK	0.137612	8.09336e-08	0.0229858	-0.0154003	0.636081	0.0327435	0.0772275	0.00356176	0.0251874	0.0776701	0.0417822	0.0364498
MEK	0.529715	2.20726e-21	0.0389123	0.195177	0.000122733	0.0452086	0.166185	1.19261e-05	0.0340707	0.0219419	0.574689	0.0386075	0.00574711	0.877213	0.037035	MEK	0.172887	1.84146e-08	0.0269919	-0.216441	3.40759e-07	0.0460463	0.0518586	0.0470007	0.025279	-0.140031	0.00137277	0.0463122
MTOR	0.26075	1.39138e-07	0.0421492	0.00882114	0.834868	0.0420565	0.142732	1.21906e-06	0.0265077	0.167321	3.30113e-05	0.0363242	0.0280175	0.352193	0.0296196	MTOR	0.174749	1.72241e-07	0.0295359	0.0876927	0.0701793	0.0461461	0.0199458	0.50539	0.029593	0.189533	0.000360305	0.0476084
NR2A	0.00441926	0.902287	0.0358625	0.0790987	0.169551	0.0551524	-0.0639736	0.0539533	0.0340665	-0.180385	1.52142e-08	0.0335488	0.276649	4.948e-11	0.0347699	NR2A	0.194977	6.1209e-13	0.0228498	-0.0248879	0.553636	0.0424696	0.0624012	0.0243956	0.0266664	-0.0303382	0.561564	0.0529588
NR2B	0.442106	1.88442e-09	0.0576449	-0.239274	2.30948e-06	0.0556507	0.664786	3.60209e-32	0.0346122	0.225342	0.00186303	0.0643504	-0.2254	2.00985e-14	0.0305065	NR2B	0.289544	1.75065e-11	0.0352669	0.0957115	0.238669	0.077314	0.187126	4.51503e-05	0.0410217	0.247691	0.00906876	0.083771
NUMB	-0.0201443	0.499049	0.0300396	8.85244e-05	0.997684	0.0304409	-0.0909267	2.1445e-05	0.0218077	0.214536	1.95132e-07	0.0359005	-0.0433667	0.0110943	0.0172656	NUMB	-0.13035	2.17431e-09	0.0220857	0.0779352	0.0669166	0.0407116	-0.101032	3.21487e-06	0.0221548	0.161763	0.00136603	0.0460085
P3525	-0.329913	3.05483e-27	0.0308201	0.0726895	0.040974	0.0340366	-0.266571	1.14876e-25	0.0249285	-0.101067	7.22327e-05	0.0262232	0.370749	3.81779e-29	0.0230887	P3525	0.00534793	0.820659	0.0234913	0.34869	2.15267e-24	0.0251876	0.016636	0.434546	0.0210666	0.148712	0.000142339	0.0355669
P70S6	-0.294072	2.72097e-12	0.0461989	-0.444906	2.61913e-26	0.0453396	0.268776	5.02706e-13	0.0304054	-0.214621	1.09904e-08	0.0403123	-0.266732	1.61833e-12	0.0406713	P70S6	-0.0696469	0.0922725	0.042639	0.0350626	0.43021	0.0435889	-0.106605	5.65578e-05	0.0273272	0.0374699	0.410954	0.0446217
pAKT	0.236665	3.39443e-09	0.0336503	-0.029635	0.480106	0.0424886	0.225189	1.01104e-09	0.0313955	-0.0432504	0.274452	0.0403332	0.0939487	0.00605959	0.0323071	pAKT	0.340294	1.5154e-19	0.0285274	0.0369227	0.456395	0.0485549	0.132188	0.000101346	0.0312246	0.0787	0.142475	0.051382
pBRAF	0.193965	1.84824e-09	0.0278974	0.0129963	0.653279	0.0286873	0.201117	1.96997e-11	0.0254892	0.12053	9.48685e-05	0.0284991	0.00739854	0.783031	0.0267263	pBRAF	0.210004	8.47405e-12	0.0259745	0.135582	1.86721e-05	0.0289109	0.134848	9.31215e-06	0.0277231	0.114338	0.000675903	0.0312255
pCAMKII	0.00286548	0.971595	0.0802135	-0.5004	7.70231e-11	0.0982688	0.552997	2.33359e-10	0.0652907	-0.541596	3.3567e-13	0.099217	-0.0067339	0.935591	0.0834859	pCAMKII	0.542539	6.83914e-09	0.071021	-0.294959	0.00371536	0.118546	1.1336	2.93018e-32	0.0520256	-0.0887334	0.44077	0.120206
pCASP9	-0.527977	1.22699e-23	0.0640411	-0.217836	7.23264e-08	0.0433577	-0.207312	3.31783e-06	0.0483066	-0.490091	6.1119e-18	0.0695433	0.267487	2.05218e-07	0.0436488	pCASP9	0.00472174	0.933868	0.0566799	0.0853639	0.265926	0.0734033	0.19864	0.00283912	0.059768	-0.173699	0.00950236	0.0726817
pELK	-0.0203357	0.801945	0.0817812	-0.140176	0.0437174	0.0742525	0.287619	0.000511724	0.0713602	0.207554	0.0135872	0.0756649	-0.284029	0.000102518	0.0839817	pELK	-0.0781027	0.2454	0.0697665	0.13635	0.13789	0.0857674	-0.117321	0.0133515	0.0499383	0.00552329	0.93204	0.064488
pERK	0.720475	1.01808e-07	0.0975553	-0.0423951	0.657272	0.0974428	0.781543	1.07603e-14	0.0681315	0.919537	7.28164e-15	0.07676	-0.541455	7.3016e-16	0.0874357	pERK	-0.183082	0.0101104	0.0777417	-0.0885633	0.330082	0.0949558	-0.0947377	0.0536239	0.0512356	-0.0808382	0.324386	0.0852712
pGSK3BT216	-0.262972	1.46739e-09	0.0476872	0.264479	4.3097e-10	0.0351131	-0.251044	1.23028e-18	0.029087	-0.246952	9.34922e-09	0.0470795	0.286839	2.41294e-16	0.0277227	pGSK3BT216	-0.0362146	0.238961	0.0312139	-0.0152663	0.791595	0.0581337	-0.0242373	0.364825	0.0270068	-0.233636	3.5748e-06	0.0554071
pJNK	-0.107876	0.00554467	0.0406308	0.0791411	0.150876	0.0527529	-0.0964816	0.0137176	0.0407388	-0.177813	2.47989e-07	0.0365013	0.343076	9.21949e-11	0.0426752	pJNK	0.213494	8.60947e-11	0.0279458	0.118363	0.0127529	0.0444663	0.19173	1.21891e-05	0.038983	0.0232763	0.61823	0.0460806
PKCA	-0.169545	0.00102719	0.0556109	-0.146421	0.000528874	0.0446929	0.138238	0.0196355	0.0549687	-0.228111	2.55569e-06	0.0532853	0.036449	0.384102	0.0410265	PKCA	0.179726	0.00116953	0.0500529	0.0965281	0.113475	0.0579368	-0.0105202	0.824604	0.04765	-0.0627423	0.275485	0.0592154
pMEK	0.578536	3.81559e-22	0.0397612	0.0934767	0.112503	0.0559586	0.439402	8.5129e-18	0.0378128	0.286292	1.17215e-08	0.0420985	-0.208948	3.50591e-08	0.0405576	pMEK	0.138642	2.12192e-05	0.029684	-0.0726457	0.153474	0.0525811	0.013664	0.75371	0.0431896	-0.0694313	0.207791	0.0568829
pMTOR	-0.000240024	0.996924	0.0621584	-0.0450199	0.457384	0.0618131	0.170374	5.29005e-08	0.0276199	0.045239	0.1716	0.032236	0.0562761	0.0462019	0.0272626	pMTOR	0.236238	3.63744e-14	0.0256334	0.292474	7.6249e-05	0.0631726	0.139987	0.000243725	0.0349959	0.157904	0.0213002	0.0630031
pNR1	0.153215	5.60597e-05	0.0344895	-0.123029	0.0123273	0.0518226	0.177682	6.94506e-07	0.0317185	0.0891236	0.0854455	0.0493649	0.0116674	0.788486	0.0431702	pNR1	0.191423	1.12026e-05	0.0386883	0.125208	0.0121605	0.0465711	0.0567655	0.0843685	0.0318143	0.256405	0.000132698	0.0582784
pNR2A	-0.223683	7.67098e-09	0.0416407	0.0410682	0.493661	0.0586545	-0.173465	4.00233e-05	0.0451684	-0.228668	3.23428e-13	0.0329997	0.385177	2.00025e-14	0.0389139	pNR2A	0.144898	0.00133157	0.0414667	0.137546	8.42163e-05	0.0320274	0.0951248	0.0438278	0.0447626	0.0262836	0.621439	0.0524363
pNR2B	0.0459935	0.149321	0.0310441	-0.0890538	0.00271569	0.0305918	0.110233	9.10808e-05	0.026083	0.224398	1.67112e-08	0.0342506	-0.121928	7.41489e-06	0.0281187	pNR2B	-0.0251358	0.323613	0.0257159	0.141137	0.000245548	0.0352842	-0.128859	3.51331e-06	0.0288158	0.180212	2.08935e-05	0.0377817
pNUMB	2.59798	8.65139e-30	0.0922098	-0.138915	0.0499413	0.0756733	3.06733	6.60214e-43	0.0753265	3.86111	2.12769e-49	0.0765108	-0.775182	1.59433e-95	0.0335742	pNUMB	-0.0855933	0.242978	0.076371	0.235426	0.0211097	0.0908758	0.020199	0.790036	0.0749932	0.269171	0.0266766	0.106561
pP70S6	-0.289005	0.0163488	0.140647	-0.297544	0.0105865	0.136437	0.209761	2.60593e-06	0.0391489	-0.404191	1.93704e-09	0.0818596	0.239347	1.08839e-05	0.047328	pP70S6	0.499314	1.11836e-20	0.0379475	0.256414	0.137473	0.153	0.0680311	0.127292	0.042963	0.0511899	0.741834	0.151283
pPKCAB	-0.4101	1.70581e-18	0.0533846	-0.28283	1.51253e-07	0.0603154	-0.00365564	0.923927	0.0382967	-0.505919	3.29779e-22	0.0633894	0.26013	7.17615e-06	0.0499184	pPKCAB	0.255524	7.64294e-10	0.0348926	0.0515859	0.467419	0.0690708	0.139797	0.000894236	0.0387333	-0.131856	0.0596105	0.074532
pPKCG	-0.2151	0.0465797	0.120814	-0.315323	0.0704879	0.207939	0.451237	0.000261391	0.0998639	-0.546471	8.35922e-07	0.154883	0.187891	0.093183	0.101983	pPKCG	0.723912	5.92524e-08	0.095999	-0.00389466	0.981691	0.169803	-0.12692	0.201655	0.10591	-0.213143	0.31992	0.240255
pRSK	0.489973	2.52751e-22	0.0342598	0.0205891	0.652089	0.0451052	0.486653	1.74206e-29	0.0287789	0.104041	0.01212	0.0390553	-0.0510705	0.135863	0.0349826	pRSK	0.410729	3.38019e-22	0.0306868	0.0452673	0.334261	0.0457038	0.105625	0.000274413	0.0270534	0.0265661	0.596756	0.0494516
PSD95	-0.245678	1.10766e-09	0.0436992	0.207511	2.87582e-05	0.0436925	-0.124128	8.20343e-05	0.0328375	-0.0342713	0.143222	0.0237176	0.142837	5.77411e-05	0.032361	PSD95	0.000978288	0.970767	0.0266427	0.281512	1.0999e-07	0.0448342	-0.0499559	0.0245138	0.0225951	-0.0859957	0.00662147	0.0326831
RAPTOR	0.719164	4.01267e-18	0.0555639	-0.0519241	0.376257	0.060083	0.554896	3.01287e-21	0.0405856	0.43859	1.47693e-08	0.0612733	-0.276202	3.47263e-17	0.0343571	RAPTOR	0.12543	0.00264059	0.0387204	-0.0582443	0.404891	0.0718777	0.031484	0.431802	0.0393441	0.0982753	0.25299	0.0817092
RCAN1	0.252991	2.39353e-06	0.0461856	0.111365	0.0101472	0.0405526	0.464408	8.09659e-22	0.0344304	-0.158164	2.98179e-07	0.0323314	0.0974819	0.00491697	0.0326412	RCAN1	0.607162	1.34346e-28	0.0352336	0.0797895	0.0754825	0.0429377	0.272171	7.10971e-11	0.0347207	-0.16868	7.15672e-06	0.0398001
RRP1	0.0219448	0.373662	0.0243361	0.0709328	0.0235777	0.0299393	-0.0470318	0.0720087	0.0266103	-0.147166	1.74548e-09	0.0250869	0.141262	7.89342e-06	0.0286651	RRP1	0.0875864	0.00160945	0.0261909	-0.0923863	4.83626e-05	0.0232774	0.110881	6.77374e-06	0.0226768	-0.0911591	0.000243496	0.0254258
RSK	0.265365	2.29785e-11	0.0328626	0.0244934	0.569794	0.0424822	0.131805	3.89312e-05	0.0293069	0.180728	4.12746e-06	0.0349692	0.0140536	0.654916	0.0311698	RSK	0.147711	9.67881e-07	0.0270988	0.0709431	0.0851817	0.0395975	0.0437611	0.14603	0.0293358	0.168696	0.000790996	0.0455634
S6	-0.788218	1.91941e-40	0.087647	-0.61029	4.88892e-18	0.0953965	-0.464948	1.35887e-10	0.0914163	-0.752754	9.44196e-100	0.0311026	0.794058	1.11958e-12	0.0759881	S6	-0.0400852	0.533643	0.0655908	0.120658	0.0847897	0.0657294	0.0342944	0.607955	0.0656154	0.138215	0.0217963	0.0558852
SOD1	0.218307	0.00614269	0.0711641	-0.316974	1.38742e-05	0.0848258	0.955859	1.63533e-45	0.0342059	-0.0333545	0.616257	0.0675718	-0.205928	6.61101e-09	0.0377416	SOD1	0.553094	8.12756e-23	0.0385081	0.232276	0.0185493	0.0879033	0.190465	3.54699e-05	0.0411046	0.123803	0.2602	0.103298
Tau	-0.640429	3.46557e-50	0.0477275	-0.407803	1.33462e-12	0.0676609	-0.222072	3.99651e-10	0.0378054	-0.698554	2.5387e-88	0.0313689	0.634862	1.88912e-33	0.0323811	Tau	0.271805	2.06962e-11	0.0334842	0.0662165	0.156047	0.0450113	0.275604	1.46721e-13	0.0304263	-0.167806	0.00497418	0.0644929
TIAM1	0.293807	3.5315e-09	0.0413411	-0.101423	0.0145305	0.0432515	0.562239	9.27162e-41	0.025026	0.116309	0.00608513	0.0396355	-0.0618134	0.0197112	0.0271046	TIAM1	0.465672	1.38262e-35	0.0239793	0.264596	6.2133e-06	0.0504082	0.151756	5.36845e-06	0.030121	0.165517	0.00461986	0.0533143
TRKA	0.230231	4.63642e-08	0.0362067	0.0846664	0.0031759	0.0271034	0.072494	0.0130014	0.0278812	0.36675	1.56119e-15	0.0357304	-0.0582052	0.0272162	0.0269198	TRKA	0.0100692	0.725323	0.0284681	0.122157	0.00569151	0.0411819	-0.189354	3.88115e-11	0.0298136	0.186723	1.44842e-05	0.0382619
Ubiquitin	0.277136	1.6883e-08	0.0412845	0.781639	1.97291e-14	0.0681038	-0.119434	1.36697e-11	0.0175329	0.387866	1.39902e-07	0.05978	0.266623	3.18588e-20	0.0224881	Ubiquitin	0.115345	5.36343e-08	0.0191745	0.212047	0.00562829	0.0686241	0.0613636	0.000772344	0.0174091	-0.0133232	0.882212	0.0903807

## Sheet: CR_membrane
Percent difference/change in protein levels in cortex, membrane fraction
Yellow highlighting indicates significant differences or changes, Bonferroni p<0.001
NL, normal learning, c-CS-sal vs. c-SC-sal
FL, failed learning, t-CS-sal vs. t-SC-sal
B, initial conditions, baseline, t-SC-sal vs. c-SC-sal
RL, rescued learning, t-CS-mem vs. t-SC-mem
B-tm, initial conditions, trisomy, t-SC-mem vs. t-SC-sal
B-tm-cs, initial conditions, trisomy-control, t-SC-mem vs c-SC-sal
RL vs. NL, endpoint rescued vs. normal, t-CS-mem vs. c-CS-sal
B-cm, initial conditions, control, c-SC-mem vs. c-SC-sal
RL vs. FL, endpoint rescued vs. failed, t-CS-mem vs. t-CS-sal
	NL			FL			B			RL			B-tm				B-tm-cs			RL vs. NL			B-cm			RL vs. FL
Protein	Normal	PValue	Error	Failed	PValue	Error	Baseline	PValue	Error	Rescued	PValue	Error	Ts SC mem vs. Ts SC sal	PValue	Error	Protein	Ts SC mem vs. C SC sal	PValue	Error	Ts CS mem vs. C CS sal	PValue	Error	C SC mem vs. C SC sal	PValue	Error	Ts CS mem vs. Ts CS sal	PValue	Error
APP	-0.0905097	0.00172372	0.0297893	-0.153789	1.54254e-07	0.0303195	0.350055	1.3196e-30	0.0211769	-0.184789	1.0346e-10	0.0297575	-0.0539054	0.0283348	0.0250566	APP	0.27728	3.19327e-15	0.0282071	0.144874	2.2612e-05	0.0310908	-0.121373	4.84618e-06	0.0274481	-0.0885646	0.00927646	0.0352116
BDNF	-0.0415105	0.127838	0.0277075	-0.0253789	0.515685	0.039454	-0.00300813	0.918334	0.0293389	-0.177202	8.76645e-14	0.024121	0.175895	3.08903e-08	0.0279136	BDNF	0.172358	3.87242e-09	0.0255939	0.0063895	0.807547	0.0261084	0.12851	1.06582e-06	0.0239292	-0.00728173	0.836231	0.035297
CAMKII	-0.16689	9.20041e-12	0.0248149	-0.0785625	0.00171244	0.0256199	0.0881991	0.00115123	0.0255327	-0.141689	1.56728e-07	0.0279862	-0.0280678	0.228635	0.0235627	CAMKII	0.0576557	0.0197853	0.0238122	0.0896497	0.00314276	0.028678	-0.0528012	0.0331545	0.0252579	-0.0946533	0.00156929	0.0309125
CaNA	-0.0480565	0.0967424	0.029479	0.0313008	0.59821	0.0583618	-0.165072	6.55343e-13	0.0231775	-0.10658	0.00870584	0.0424892	0.200752	4.84118e-08	0.0320175	CaNA	0.00254143	0.927745	0.0279486	-0.059093	0.177494	0.0449819	0.0869269	8.819e-07	0.0163647	0.0402162	0.543798	0.0648091
CDK5	-0.0392815	0.303521	0.0388299	-0.0505733	0.28292	0.0481575	-0.0642902	0.00351849	0.0224511	-0.0945442	0.00110005	0.0299399	0.100824	0.00053635	0.0272187	CDK5	0.0300522	0.254321	0.0258873	-0.0291987	0.466429	0.0406021	0.00311161	0.861669	0.0178039	0.0498417	0.320386	0.0487976
CTNNB1	-0.434069	1.68542e-35	0.0351875	-0.223627	0.000460475	0.0706693	-0.324195	4.69457e-25	0.0320621	-0.457202	1.03745e-15	0.0693555	0.682165	7.07095e-22	0.0468551	CTNNB1	0.136815	0.00282028	0.0423087	0.0903461	0.209658	0.0686866	0.261027	2.72964e-17	0.0247072	0.176079	0.0741979	0.0902463
DYRK1A	-0.086869	0.0158144	0.0372806	0.247741	1.80502e-05	0.0498413	-0.0130861	0.754155	0.0419902	-0.10829	0.00494193	0.040273	0.182741	0.000138026	0.0429662	DYRK1A	0.167264	7.88174e-05	0.0382223	0.13988	0.0011042	0.0394813	-0.0239452	0.411345	0.0294332	-0.154743	0.000404136	0.0465242
ERBB4	-0.0853632	0.0128397	0.0354006	-0.0570355	0.0951905	0.0349384	-0.0755768	0.000615325	0.0225174	-0.199596	1.75482e-16	0.0241721	0.254448	2.04837e-17	0.0238812	ERBB4	0.159641	7.41278e-10	0.022691	0.0148085	0.712331	0.0397798	0.0857313	3.33408e-05	0.0193232	0.0647964	0.102925	0.0382043
FYN	-0.34675	1.96101e-14	0.050833	-0.332515	3.29023e-12	0.0533153	-0.0289271	0.206946	0.0231709	-0.237122	5.0803e-10	0.0411604	0.165667	2.94942e-08	0.0263665	FYN	0.131948	1.51096e-09	0.0193868	0.32191	7.90945e-06	0.0606551	0.107534	3.21112e-07	0.0192363	0.332258	9.51379e-06	0.06271
GLUR3	-0.0714634	0.0158478	0.030427	-0.0714885	0.000448225	0.0206641	-0.0782216	1.61335e-05	0.0183442	-0.21449	2.04598e-15	0.0277474	0.241784	1.18024e-27	0.0164866	GLUR3	0.14465	4.2933e-13	0.0171964	-0.0316653	0.379871	0.0365528	0.179435	1.40218e-11	0.0228551	0.0505356	0.13217	0.0325774
GLUR4	0.0207631	0.427213	0.0258212	-0.000313951	0.989904	0.0247727	0.034087	0.135031	0.0223207	-0.233702	1.2534e-16	0.0291016	0.340704	3.36742e-22	0.0261453	GLUR4	0.386405	7.75723e-25	0.0269013	0.0407885	0.138619	0.0268755	0.34607	3.49492e-27	0.0231616	0.0277009	0.350674	0.0291919
ITSN1	0.0719605	0.151785	0.0482657	-0.0583366	0.0938271	0.0356457	0.466593	1.47805e-22	0.0337669	-0.0223566	0.540767	0.0368953	-0.148252	3.78758e-06	0.0335753	ITSN1	0.249167	2.41224e-08	0.0380029	0.139258	0.00554687	0.0464424	-0.132569	1.9588e-05	0.0324235	-0.115708	0.00241531	0.0398879
NR1	-0.338723	8.55341e-15	0.048577	-0.129627	0.00757937	0.0512886	-0.269682	3.47362e-26	0.0249049	-0.468238	2.78982e-22	0.0566533	0.796965	1.40593e-69	0.0196104	NR1	0.312356	2.04383e-22	0.0240746	0.0553237	0.438539	0.0693564	0.345898	2.28872e-23	0.0257798	0.0978719	0.231943	0.0778165
NR2A	-0.451943	3.75859e-28	0.0446173	0.236343	0.0103836	0.0815803	-0.432575	6.64955e-17	0.0599979	-0.501755	1.40213e-15	0.0795136	1.28929	2.87125e-21	0.0746308	NR2A	0.298999	2.04957e-06	0.0531911	0.180935	0.0338851	0.0777593	0.507448	3.33871e-32	0.028214	-0.077419	0.36239	0.088217
NR2B	-0.140717	0.00471997	0.0529652	0.390185	1.59805e-06	0.0659006	-0.23771	7.27505e-06	0.0586298	-0.222425	1.70124e-05	0.0569152	0.491036	2.07703e-07	0.0737715	NR2B	0.135981	0.0193271	0.0539869	0.0279632	0.623205	0.0560372	-0.00683304	0.841013	0.0341309	-0.166467	3.14832e-05	0.0424955
NUMB	0.0842438	0.0182781	0.0339423	-0.0778223	0.0895979	0.0474181	0.220911	2.18701e-09	0.0315686	-0.109597	0.000185173	0.0304065	-0.131112	1.75236e-07	0.0257911	NUMB	0.0608347	0.0496945	0.0298763	-0.128821	7.43536e-05	0.0340035	-0.103789	0.000397761	0.0303602	-0.161051	0.000493387	0.0493662
pCAMKII	-0.474024	1.23232e-15	0.0722826	-0.608351	8.49479e-32	0.0622586	-0.0216645	0.731698	0.0637691	-0.634882	1.54714e-32	0.0687212	0.443967	1.57351e-09	0.0575374	pCAMKII	0.412684	3.98198e-08	0.0598709	-0.0193541	0.801604	0.0776652	0.778897	1.9452e-21	0.0526328	0.346152	0.000128491	0.0757299
pERK	0.24336	2.82784e-05	0.0506106	0.0113127	0.852814	0.0605287	0.198124	1.78911e-05	0.0409394	0.262203	2.83667e-07	0.043642	-0.172897	3.35415e-05	0.0445422	pERK	-0.00902829	0.808926	0.0374472	0.0059897	0.912517	0.05428	-0.0801895	0.00107853	0.0251538	0.032294	0.589127	0.0587285
pGLUR2	0.109873	0.00102954	0.0312107	-0.0702573	0.00733951	0.0268009	0.114108	2.15687e-08	0.0183874	-0.0268614	0.321608	0.0273959	0.017879	0.48039	0.0250569	pGLUR2	0.134027	1.00567e-07	0.0226031	-0.00568297	0.840188	0.0282215	0.0718799	0.012963	0.0276574	0.0653888	0.0672995	0.034383
pNR1	-0.210696	2.93763e-08	0.0406902	-0.0720904	0.111582	0.0467472	-0.160123	1.81696e-15	0.0199004	-0.418986	1.69252e-19	0.0533635	0.530143	3.36247e-54	0.0184522	pNR1	0.285132	9.5053e-25	0.0207086	-0.0540032	0.378291	0.0628559	0.331677	6.13396e-25	0.0237447	-0.0418958	0.555214	0.0723919
pNR2A	-0.446307	1.9488e-21	0.0535241	0.464778	2.10105e-13	0.0473017	-0.502007	2.20773e-26	0.0549464	-0.347694	4.73641e-08	0.0749074	0.826795	1.79637e-12	0.0791804	pNR2A	-0.0902684	0.258924	0.0835203	0.0717563	0.105872	0.0426277	-0.0911933	0.164088	0.0684398	-0.186478	6.69177e-06	0.0443122
pNR2B	0.039088	0.455227	0.0512235	0.199704	4.46371e-05	0.0432951	-0.0337571	0.119447	0.0219428	0.040732	0.236961	0.0336468	0.12101	5.44773e-05	0.0275887	pNR2B	0.0831683	0.00085916	0.0235434	0.084882	0.143702	0.0554633	-0.0211297	0.3229	0.0215449	-0.0275339	0.557555	0.0475066
pNUMB	0.172085	0.000114296	0.0401978	0.00692982	0.853949	0.0374508	0.277273	1.40952e-11	0.0337606	0.0341039	0.348766	0.0356972	-0.163183	4.74528e-09	0.0288558	pNUMB	0.0688434	0.0632879	0.0356143	-0.0569841	0.14257	0.0398391	0.0285747	0.37948	0.0319788	-0.1406	0.000738682	0.0440302
PSD95	-0.472262	2.07709e-11	0.0890193	-0.122058	0.161342	0.0924854	-0.43675	1.48091e-29	0.0415867	-0.59514	8.43027e-17	0.0981832	1.64149	3.18886e-65	0.0348908	PSD95	0.487817	6.06836e-17	0.0426345	0.141396	0.283724	0.123002	0.775476	1.02777e-32	0.0389936	0.218113	0.151026	0.136748
RCAN1	0.00726046	0.913686	0.0666368	0.202348	0.00149675	0.0568876	0.056281	0.207273	0.0432524	0.153966	2.87107e-05	0.0331796	-0.071344	0.0920985	0.0436783	RCAN1	-0.0190784	0.508397	0.0290616	0.123791	0.106011	0.0717681	-0.215381	3.81012e-13	0.0309373	-0.108713	0.0164609	0.0473603
SNCA	0.018472	0.701735	0.0477118	0.0667371	0.10268	0.0393379	-0.0185762	0.47454	0.0261627	-0.0178688	0.635477	0.0379707	0.0612227	0.0462274	0.0295926	SNCA	0.0415092	0.126553	0.0264894	0.00431532	0.93545	0.0530923	-0.092585	0.000141064	0.0249772	-0.0227811	0.631161	0.0479045
SYP	-0.506556	4.18479e-27	0.0539233	-0.423685	5.8004e-11	0.0776397	-0.222275	7.68403e-06	0.0543526	-0.306983	1.45938e-09	0.0574837	0.117997	0.0713562	0.061469	SYP	-0.130506	0.00176111	0.0439576	0.221161	0.00206127	0.0639003	-0.31354	3.5009e-29	0.027517	0.344387	7.4655e-05	0.0726426
TIAM1	-0.246909	1.88633e-27	0.0217073	-0.0775848	0.00275952	0.0265327	-0.0065774	0.768722	0.0224066	-0.373729	1.63558e-50	0.0221927	0.316195	1.29281e-19	0.0266956	TIAM1	0.307537	1.0505e-27	0.0203873	0.0873493	0.000338918	0.0229202	0.0211896	0.303894	0.0203364	-0.106373	2.91843e-07	0.0209993
TRKA	-0.319722	6.97923e-18	0.0398652	-0.18468	1.51085e-07	0.0370421	-0.183763	1.95101e-10	0.0299711	-0.357449	1.99539e-25	0.0361646	0.347526	5.92185e-14	0.0364114	TRKA	0.0999	0.00323641	0.0318804	0.0389019	0.372266	0.0426671	-0.0227403	0.253688	0.0200881	0.0619812	0.107163	0.037117
